# Supplementary material for: Modulation of bacterial multicellularity via spatio-specific polysaccharide secretion
Source: PLoS Biol. 2020 Jun 9;18(6):e3000728. doi: 10.1371/journal.pbio.3000728 (PMC7310880; doi:10.1371/journal.pbio.3000728)
Supplement: S2 Table — Using HHpred, protein sequences were searched against entries in the Protein Data Bank, SCOP database, COG database, and Pfam database. Color schemes match those in Fig 1B and S1 Fig. BPS, biosurfactant polysaccharide; COG, clusters of orthologous groups; EPS, exopolysaccharide; MASC, major spore coat; SCOP, structural classification of proteins. (XLSX) [file pbio.3000728.s007.xlsx]

## Sheet: EPS cluster
Locus Tag	Potential Function Based on Fold-Recognition Analysis
MXAN_7415	WbaP Gal/Glu-UndP transferase
MXAN_7416 (WzxX)	WzxX
MXAN_7417 (WzaX)	WzaX
MXAN_7418	exosortase EpsH/L
MXAN_7420	DNA-binding response regulator
MXAN_7421 (WzcX)	WzcX
MXAN_7422	UndP-GTase2
MXAN_7423	Anti-viral toxin-antitoxin response regulator
MXAN_7424	DNA interaction-related
MXAN_7425	hypothetical protein, DUSAM domain
MXAN_7426	potential interacting with DNA-binding protein, toxin/antitoxin
MXAN_7430	transposase, DDE domain
MXAN_7431	transposase orfA, IS5 family
MXAN_7433	scaffolding + SEC24 - cellusomal
MXAN_7435	hydrolase, α/β fold
MXAN_RS37275	unknown
MXAN_7436	outer-membrane metal ion efflux (CzcC)
MXAN_7437	heavy metal efflux pump (CzcA)
MXAN_7438	heavy metal resistance protein
MXAN_7439	sensory box histidine kinase
MXAN_7440	σ54-dependent response regulator
MXAN_7441	GTase1
MXAN_7442 (WzyX)	WzyX
MXAN_7443	Mg2+ transporter
MXAN_7444	hybrid sensor kinase + response regulator
MXAN_7445	GTase1, WcaL
MXAN_7447 (WzeX)	Wzc C-terminal tyrosine kinase
MXAN_7448	GTase2
MXAN_7449	serine acetyltransferase
MXAN_7450	putative glycosyl hydrolase
MXAN_7451	GTase, WecB

## Sheet: MASC cluster
Locus Tag	Potential Function Based on Fold-Recognition Analysis
MXAN_3024	GTP-binding protein
MXAN_3025	hypothetical protein (Mg2+ transport)
MXAN_3026 (WzyS)	WzyS
MXAN_3027	GTase1
MXAN_3225 (WzaS)	WzaS
MXAN_3226	exosortase EpsH/L
MXAN_3227 (WzcS)	WzcS
MXAN_3228 (WzeS)	WzeS
MXAN_3229	WcaJ UDP-glucose:UndP glucose-1-phosphate transferase
MXAN_3230	2-phospho-L-lactate transferase
MXAN_3231	FemABX peptidyltransferase
MXAN_3232	WecE dTDP-4-amino-4,6-dideoxygalactose transaminase
MXAN_3233	FemABX peptidyltransferase
MXAN_3234	NrfG cytochrome c-type biogenesis protein
MXAN_3235	NrfF cytochrome c-type biogenesis protein
MXAN_3236	MPH2' macrolide 2'-phosphotransferase
MXAN_3237	hypothetical protein
MXAN_3238	OafA PG/LPS O-acetylase, acyltransferase and SGNH-hydrolase domains
MXAN_3239	2-oxoglutarate and iron-dependent oxygenase domains
MXAN_3240	transcriptional regulator
MXAN_3241	hypothetical protein
MXAN_3242	phosphatase and DNA-binding
MXAN_3243	antitoxin component of toxin-antitoxin module
MXAN_3244	hypothetical protein
MXAN_3245	replicaiton machinery recruitement factor
MXAN_3247	peptidase
MXAN_3248	peptidase
MXAN_3249	PG-binding, L,D-transpeptidase
MXAN_3250	sugar lactone lactonase
MXAN_3251	hypothetical protein with zinc ribbon domain
MXAN_3252	thiol-disulphide oxidoreductase
MXAN_3253	cytochrome C biogenesis factor CcmF
MXAN_3254	cytochrome C biogenesis factor CcmE
MXAN_3255	heme exporter protein CcmD
MXAN_3256	heme exporter protein CcmC
MXAN_3257	heme exporter protein CcmB
MXAN_3258	ABC-type polar amino acid transporter
MXAN_3259	polysaccharide N-deacetylase
MXAN_3260 (WzxS)	WzxS
MXAN_3261	WcaF O-acetyltransferase
MXAN_3262	GTase1 (WcaL)
MXAN_3263	Gtase 1 (WcaI), exosortase-associated

## Sheet: BPS cluster
Locus Tag	Potential Function Based on Fold-Recognition Analysis
MXAN_1025 (WzcB)	WzcB
MXAN_1026	GTase1
MXAN_1027	GTase1
MXAN_1028 (WzyB)	WzyB
MXAN_1029	GTase1
MXAN_1030	GTase1
MXAN_1031	GTase1
MXAN_1032	GTase1
MXAN_1033	GTase
MXAN_1034	GTase
MXAN_1035 (WzxB)	WzxB
MXAN_1036	GTase2
MXAN_1037	GTase2
MXAN_1038	hypothetical protein
MXAN_1039	glucokinase
MXAN_1040	phosphoglycerol transferase
MXAN_1041	O-acetyltransferase, WecH
MXAN_1042	GTase1
MXAN_1043	WecA initial UndP transferase
MXAN_1045	aminoglycoside nucleotidyltransferase
MXAN_1046	lectin + Ig-like adhesin
MXAN_1047	aminoglycoside nucleotidyltransferase
MXAN_1048	WecC, UDP-glucose 6-dehydrogenase
MXAN_1049	WecH, surface polymer O-acetyltransferase
MXAN_1050	hypothetical protein
MXAN_1051	potential pore-forming toxin NheA
MXAN_1052	O-glycosylation ligase
MXAN_1913	thiol:disulphide interchange protein DBSE
MXAN_1914	inositol monophosphate, hydrolase
MXAN_1915 (WzaB)	WzaB
MXAN_1916	OM porin
MXAN_1917	hypothetical protein
