# Supplementary material for: Modulation of bacterial multicellularity via spatio-specific polysaccharide secretion
Source: PLoS Biol. 2020 Jun 9;18(6):e3000728. doi: 10.1371/journal.pbio.3000728 (PMC7310880; doi:10.1371/journal.pbio.3000728)
Supplement: S1 Data — This spreadsheet covers the source values for Fig 3A, Fig 3B, Fig 3E, and S3B Fig. (XLSX) [file pbio.3000728.s009.xlsx]

## Sheet: Fig 2A_Swarm Areas (Data)
Swarm Surface Area (mm2)
	MXAN#	DZ2 WT	Δ7416	Δ7442	Δ7421	Δ7447	Δ7417	Δ1035	Δ1028	Δ1025	Δ1025BYK	Δ1915	Δ3225	Ω5783
		WT	ΔwzxX	ΔwzyX	ΔwzcX	ΔwzeX	ΔwzaX	ΔwzxB	ΔwzyB	ΔwzcB	ΔwzcBBYK	ΔwzaB	ΔwzaS	ΩpilA
		294.022					90.881	173.449	270.685	205.366	222.92	156.979		43.75
		284.233					101.994	187.041	239.597	211.789	235.265	134.188		45.764
		292.361					112.091	192.873	243.783	217.633	233.493	190.526		45.593
		264.31	101.629		167.87			87.207				166.258	288.513	45.207
		260.363	90.183		189.027			169.54				159.302	272.241	45.683
		310.78	84.921		137.246			141.61				164.57	302.98	43.865
		251.124	102.649		169.53			135.88				147.058	325.792	43.318
		320.957	131.511		157.743							188.115	341.038	44.848
		290.09	77.233		155.779							163.3	338.959	44.543
		303.446	84.071		165.738							168.764	330.004	45.246
		292.833	107.504		149.349							188.824	310.552	46.002
		305.314		116.892	170.401	162.752	118.99	152.241	229.938		140.769			44.534
		371.665		133.752	162.403	126.465	128.474	196.22	254.474		193.66			46.204
		345.491		155.453	150.624	121.577	137.036	207.493	227.755		193.157			44.296
		345.336		167.74	168.553	110.908	116.628	226.204	223.439		160.525			45.724
		369.225						158.592	153.389	140.062	185.903	201.048		44.77
		405.377						164.218	191.855	133.518	235.547	115.694		45.362
		363.04						149.787	222.808	108.327	167.72	135.65		45.805
		344.387						186.869	185.595	212.056	272.702	217.522
		336.307						203.752	303.239	220.128	303.944	163.093
		298.013						151.088	249.214	199.99	188.839	211.494
		314.367						173.177	207.667	224.849	201.755	139.136

## Sheet: Fig 2A_Swarm Areas_TukeyCompare
Mann-Whitney test (unpaired, non-parametric, two-tailed, 95% confidence interval, GraphPad Prism 7)	Tukey Multiple Comparisons Test with a single pooled variance (unpaired values, 95% confidence interval, GraphPad Prism 8)
		WT	ΔwzxX	ΔwzyX	ΔwzcX	ΔwzeX	ΔwzaX	ΔwzxB	ΔwzyB	ΔwzcB	ΔwzcBBYK	ΔwzaB	ΔwzaS	ΩpilA
	WT		<0.0001	<0.0001	<0.0001	<0.0001	<0.0001	<0.0001	<0.0001	<0.0001	<0.0001	<0.0001	>0.9999	<0.0001
	ΔwzxX	<0.0001		0.4236	0.0007	0.8713	0.9963	<0.0001	<0.0001	<0.0001	<0.0001	<0.0001	<0.0001	0.0063
	ΔwzyX	<0.0001	0.4236		0.9979	>0.9999	0.9612	0.9417	0.0002	0.4433	0.0131	0.9726	<0.0001	<0.0001
	ΔwzcX	<0.0001	0.0007	0.9979		0.8579	0.0807	>0.9999	<0.0001	0.7797	0.008	>0.9999	<0.0001	<0.0001
	ΔwzeX	<0.0001	0.8713	>0.9999	0.8579		0.9999	0.5099	<0.0001	0.0983	0.0008	0.6171	<0.0001	0.0001
	ΔwzaX	<0.0001	0.9963	0.9612	0.0807	0.9999		0.0067	<0.0001	0.0003	<0.0001	0.0128	<0.0001	<0.0001
	ΔwzxB	<0.0001	<0.0001	0.9417	>0.9999	0.5099	0.0067		<0.0001	0.9656	0.0223	>0.9999	<0.0001	<0.0001
	ΔwzyB	<0.0001	<0.0001	0.0002	<0.0001	<0.0001	<0.0001	<0.0001		0.0702	0.9142	<0.0001	<0.0001	<0.0001
	ΔwzcB	<0.0001	<0.0001	0.4433	0.7797	0.0983	0.0003	0.9656	0.0702		0.8689	0.91	<0.0001	<0.0001
	ΔwzcBBYK	<0.0001	<0.0001	0.0131	0.008	0.0008	<0.0001	0.0223	0.9142	0.8689		0.0103	<0.0001	<0.0001
	ΔwzaB	<0.0001	<0.0001	0.9726	>0.9999	0.6171	0.0128	>0.9999	<0.0001	0.91	0.0103		<0.0001	<0.0001
	ΔwzaS	>0.9999	<0.0001	<0.0001	<0.0001	<0.0001	<0.0001	<0.0001	<0.0001	<0.0001	<0.0001	<0.0001		<0.0001
	ΩpilA	<0.0001	0.0063	<0.0001	<0.0001	0.0001	<0.0001	<0.0001	<0.0001	<0.0001	<0.0001	<0.0001	<0.0001
	red = statistically significant difference
															Number of families	1
															Number of comparisons per family	78
															Alpha	0.05
															Tukey's multiple comparisons test	Mean Diff.	95.00% CI of diff.	Significant?	Summary	Adjusted P Value
															WT vs. ΔwzxX	219	176.2 to 261.9	Yes	****	<0.0001	A-B
															WT vs. ΔwzyX	173	116.6 to 229.5	Yes	****	<0.0001	A-C
															WT vs. ΔwzcX	154.5	117.2 to 191.7	Yes	****	<0.0001	A-D
															WT vs. ΔwzeX	186.1	129.7 to 242.5	Yes	****	<0.0001	A-E
															WT vs. ΔwzaX	201.3	156.3 to 246.4	Yes	****	<0.0001	A-F
															WT vs. ΔwzxB	146.7	113.7 to 179.6	Yes	****	<0.0001	A-G
															WT vs. ΔwzyB	87.68	52.2 to 123.2	Yes	****	<0.0001	A-H
															WT vs. ΔwzcB	129.1	89.55 to 168.7	Yes	****	<0.0001	A-I
															WT vs. ΔwzcBBYK	106.8	71.29 to 142.3	Yes	****	<0.0001	A-J
															WT vs. ΔwzaB	149.2	116.2 to 182.2	Yes	****	<0.0001	A-K
															WT vs. ΔwzaS	2.742	-40.1 to 45.59	No	ns	>0.9999	A-L
															WT vs. ΩpilA	271.5	238.5 to 304.5	Yes	****	<0.0001	A-M
															ΔwzxX vs. ΔwzyX	-46	-109.5 to 17.56	No	ns	0.4236	B-C
															ΔwzxX vs. ΔwzcX	-64.56	-111.9 to -17.19	Yes	***	0.0007	B-D
															ΔwzxX vs. ΔwzeX	-32.96	-96.51 to 30.59	No	ns	0.8713	B-E
															ΔwzxX vs. ΔwzaX	-17.69	-71.4 to 36.02	No	ns	0.9963	B-F
															ΔwzxX vs. ΔwzxB	-72.38	-116.5 to -28.29	Yes	****	<0.0001	B-G
															ΔwzxX vs. ΔwzyB	-131.4	-177.3 to -85.36	Yes	****	<0.0001	B-H
															ΔwzxX vs. ΔwzcB	-89.91	-139.1 to -40.68	Yes	****	<0.0001	B-I
															ΔwzxX vs. ΔwzcBBYK	-112.3	-158.3 to -66.27	Yes	****	<0.0001	B-J
															ΔwzxX vs. ΔwzaB	-69.84	-113.9 to -25.75	Yes	****	<0.0001	B-K
															ΔwzxX vs. ΔwzaS	-216.3	-268.2 to -164.4	Yes	****	<0.0001	B-L
															ΔwzxX vs. ΩpilA	52.43	8.336 to 96.53	Yes	**	0.0063	B-M
															ΔwzyX vs. ΔwzcX	-18.56	-78.48 to 41.35	No	ns	0.9979	C-D
															ΔwzyX vs. ΔwzeX	13.03	-60.35 to 86.42	No	ns	>0.9999	C-E
															ΔwzyX vs. ΔwzaX	28.3	-36.74 to 93.35	No	ns	0.9612	C-F
															ΔwzyX vs. ΔwzxB	-26.39	-83.75 to 30.98	No	ns	0.9417	C-G
															ΔwzyX vs. ΔwzyB	-85.36	-144.2 to -26.52	Yes	***	0.0002	C-H
															ΔwzyX vs. ΔwzcB	-43.91	-105.3 to 17.48	No	ns	0.4433	C-I
															ΔwzyX vs. ΔwzcBBYK	-66.27	-125.1 to -7.432	Yes	*	0.0131	C-J
															ΔwzyX vs. ΔwzaB	-23.85	-81.21 to 33.52	No	ns	0.9726	C-K
															ΔwzyX vs. ΔwzaS	-170.3	-233.9 to -106.7	Yes	****	<0.0001	C-L
															ΔwzyX vs. ΩpilA	98.43	41.06 to 155.8	Yes	****	<0.0001	C-M
															ΔwzcX vs. ΔwzeX	31.6	-28.32 to 91.51	No	ns	0.8579	D-E
															ΔwzcX vs. ΔwzaX	46.87	-2.492 to 96.22	No	ns	0.0807	D-F
															ΔwzcX vs. ΔwzxB	-7.825	-46.5 to 30.85	No	ns	>0.9999	D-G
															ΔwzcX vs. ΔwzyB	-66.8	-107.6 to -25.97	Yes	****	<0.0001	D-H
															ΔwzcX vs. ΔwzcB	-25.35	-69.79 to 19.09	No	ns	0.7797	D-I
															ΔwzcX vs. ΔwzcBBYK	-47.71	-88.53 to -6.88	Yes	**	0.008	D-J
															ΔwzcX vs. ΔwzaB	-5.285	-43.96 to 33.39	No	ns	>0.9999	D-K
															ΔwzcX vs. ΔwzaS	-151.7	-199.1 to -104.4	Yes	****	<0.0001	D-L
															ΔwzcX vs. ΩpilA	117	78.32 to 155.7	Yes	****	<0.0001	D-M
															ΔwzeX vs. ΔwzaX	15.27	-49.78 to 80.32	No	ns	0.9999	E-F
															ΔwzeX vs. ΔwzxB	-39.42	-96.79 to 17.95	No	ns	0.5099	E-G
															ΔwzeX vs. ΔwzyB	-98.39	-157.2 to -39.55	Yes	****	<0.0001	E-H
															ΔwzeX vs. ΔwzcB	-56.95	-118.3 to 4.451	No	ns	0.0983	E-I
															ΔwzeX vs. ΔwzcBBYK	-79.3	-138.1 to -20.47	Yes	***	0.0008	E-J
															ΔwzeX vs. ΔwzaB	-36.88	-94.25 to 20.49	No	ns	0.6171	E-K
															ΔwzeX vs. ΔwzaS	-183.3	-246.9 to -119.8	Yes	****	<0.0001	E-L
															ΔwzeX vs. ΩpilA	85.4	28.03 to 142.8	Yes	***	0.0001	E-M
															ΔwzaX vs. ΔwzxB	-54.69	-100.9 to -8.463	Yes	**	0.0067	F-G
															ΔwzaX vs. ΔwzyB	-113.7	-161.7 to -65.62	Yes	****	<0.0001	F-H
															ΔwzaX vs. ΔwzcB	-72.22	-123.4 to -21.07	Yes	***	0.0003	F-I
															ΔwzaX vs. ΔwzcBBYK	-94.57	-142.6 to -46.53	Yes	****	<0.0001	F-J
															ΔwzaX vs. ΔwzaB	-52.15	-98.38 to -5.923	Yes	*	0.0128	F-K
															ΔwzaX vs. ΔwzaS	-198.6	-252.3 to -144.9	Yes	****	<0.0001	F-L
															ΔwzaX vs. ΩpilA	70.13	23.9 to 116.4	Yes	****	<0.0001	F-M
															ΔwzxB vs. ΔwzyB	-58.97	-95.95 to -21.99	Yes	****	<0.0001	G-H
															ΔwzxB vs. ΔwzcB	-17.53	-58.46 to 23.41	No	ns	0.9656	G-I
															ΔwzxB vs. ΔwzcBBYK	-39.88	-76.86 to -2.9	Yes	*	0.0223	G-J
															ΔwzxB vs. ΔwzaB	2.54	-32.05 to 37.13	No	ns	>0.9999	G-K
															ΔwzxB vs. ΔwzaS	-143.9	-188 to -99.82	Yes	****	<0.0001	G-L
															ΔwzxB vs. ΩpilA	124.8	90.22 to 159.4	Yes	****	<0.0001	G-M
															ΔwzyB vs. ΔwzcB	41.45	-1.524 to 84.41	No	ns	0.0702	H-I
															ΔwzyB vs. ΔwzcBBYK	19.09	-20.14 to 58.31	No	ns	0.9142	H-J
															ΔwzyB vs. ΔwzaB	61.51	24.53 to 98.49	Yes	****	<0.0001	H-K
															ΔwzyB vs. ΔwzaS	-84.94	-130.9 to -38.95	Yes	****	<0.0001	H-L
															ΔwzyB vs. ΩpilA	183.8	146.8 to 220.8	Yes	****	<0.0001	H-M
															ΔwzcB vs. ΔwzcBBYK	-22.36	-65.33 to 20.61	No	ns	0.8689	I-J
															ΔwzcB vs. ΔwzaB	20.07	-20.87 to 61	No	ns	0.91	I-K
															ΔwzcB vs. ΔwzaS	-126.4	-175.6 to -77.16	Yes	****	<0.0001	I-L
															ΔwzcB vs. ΩpilA	142.3	101.4 to 183.3	Yes	****	<0.0001	I-M
															ΔwzcBBYK vs. ΔwzaB	42.42	5.44 to 79.4	Yes	*	0.0103	J-K
															ΔwzcBBYK vs. ΔwzaS	-104	-150 to -58.04	Yes	****	<0.0001	J-L
															ΔwzcBBYK vs. ΩpilA	164.7	127.7 to 201.7	Yes	****	<0.0001	J-M
															ΔwzaB vs. ΔwzaS	-146.5	-190.6 to -102.4	Yes	****	<0.0001	K-L
															ΔwzaB vs. ΩpilA	122.3	87.68 to 156.9	Yes	****	<0.0001	K-M
															ΔwzaS vs. ΩpilA	268.7	224.6 to 312.8	Yes	****	<0.0001	L-M
															Test details	Mean 1	Mean 2	Mean Diff.	SE of diff.	n1	n2	q	DF
															WT vs. ΔwzxX	316.5	97.46	219	12.72	22	8	24.36	144
															WT vs. ΔwzyX	316.5	143.5	173	16.74	22	4	14.62	144
															WT vs. ΔwzcX	316.5	162	154.5	11.05	22	12	19.76	144
															WT vs. ΔwzeX	316.5	130.4	186.1	16.74	22	4	15.72	144
															WT vs. ΔwzaX	316.5	115.2	201.3	13.37	22	7	21.3	144
															WT vs. ΔwzxB	316.5	169.8	146.7	9.79	22	18	21.19	144
															WT vs. ΔwzyB	316.5	228.8	87.68	10.53	22	14	11.78	144
															WT vs. ΔwzcB	316.5	187.4	129.1	11.75	22	10	15.55	144
															WT vs. ΔwzcBBYK	316.5	209.7	106.8	10.53	22	14	14.34	144
															WT vs. ΔwzaB	316.5	167.3	149.2	9.79	22	18	21.55	144
															WT vs. ΔwzaS	316.5	313.8	2.742	12.72	22	8	0.3049	144
															WT vs. ΩpilA	316.5	45.03	271.5	9.79	22	18	39.22	144
															ΔwzxX vs. ΔwzyX	97.46	143.5	-46	18.86	8	4	3.449	144
															ΔwzxX vs. ΔwzcX	97.46	162	-64.56	14.06	8	12	6.494	144
															ΔwzxX vs. ΔwzeX	97.46	130.4	-32.96	18.86	8	4	2.471	144
															ΔwzxX vs. ΔwzaX	97.46	115.2	-17.69	15.94	8	7	1.57	144
															ΔwzxX vs. ΔwzxB	97.46	169.8	-72.38	13.09	8	18	7.821	144
															ΔwzxX vs. ΔwzyB	97.46	228.8	-131.4	13.65	8	14	13.61	144
															ΔwzxX vs. ΔwzcB	97.46	187.4	-89.91	14.61	8	10	8.703	144
															ΔwzxX vs. ΔwzcBBYK	97.46	209.7	-112.3	13.65	8	14	11.63	144
															ΔwzxX vs. ΔwzaB	97.46	167.3	-69.84	13.09	8	18	7.547	144
															ΔwzxX vs. ΔwzaS	97.46	313.8	-216.3	15.4	8	8	19.86	144
															ΔwzxX vs. ΩpilA	97.46	45.03	52.43	13.09	8	18	5.666	144
															ΔwzyX vs. ΔwzcX	143.5	162	-18.56	17.78	4	12	1.476	144
															ΔwzyX vs. ΔwzeX	143.5	130.4	13.03	21.78	4	4	0.8463	144
															ΔwzyX vs. ΔwzaX	143.5	115.2	28.3	19.31	4	7	2.073	144
															ΔwzyX vs. ΔwzxB	143.5	169.8	-26.39	17.03	4	18	2.192	144
															ΔwzyX vs. ΔwzyB	143.5	228.8	-85.36	17.46	4	14	6.913	144
															ΔwzyX vs. ΔwzcB	143.5	187.4	-43.91	18.22	4	10	3.408	144
															ΔwzyX vs. ΔwzcBBYK	143.5	209.7	-66.27	17.46	4	14	5.367	144
															ΔwzyX vs. ΔwzaB	143.5	167.3	-23.85	17.03	4	18	1.981	144
															ΔwzyX vs. ΔwzaS	143.5	313.8	-170.3	18.86	4	8	12.77	144
															ΔwzyX vs. ΩpilA	143.5	45.03	98.43	17.03	4	18	8.176	144
															ΔwzcX vs. ΔwzeX	162	130.4	31.6	17.78	12	4	2.513	144
															ΔwzcX vs. ΔwzaX	162	115.2	46.87	14.65	12	7	4.524	144
															ΔwzcX vs. ΔwzxB	162	169.8	-7.825	11.48	12	18	0.964	144
															ΔwzcX vs. ΔwzyB	162	228.8	-66.8	12.12	12	14	7.796	144
															ΔwzcX vs. ΔwzcB	162	187.4	-25.35	13.19	12	10	2.718	144
															ΔwzcX vs. ΔwzcBBYK	162	209.7	-47.71	12.12	12	14	5.568	144
															ΔwzcX vs. ΔwzaB	162	167.3	-5.285	11.48	12	18	0.6511	144
															ΔwzcX vs. ΔwzaS	162	313.8	-151.7	14.06	12	8	15.26	144
															ΔwzcX vs. ΩpilA	162	45.03	117	11.48	12	18	14.41	144
															ΔwzeX vs. ΔwzaX	130.4	115.2	15.27	19.31	4	7	1.118	144
															ΔwzeX vs. ΔwzxB	130.4	169.8	-39.42	17.03	4	18	3.274	144
															ΔwzeX vs. ΔwzyB	130.4	228.8	-98.39	17.46	4	14	7.968	144
															ΔwzeX vs. ΔwzcB	130.4	187.4	-56.95	18.22	4	10	4.419	144
															ΔwzeX vs. ΔwzcBBYK	130.4	209.7	-79.3	17.46	4	14	6.422	144
															ΔwzeX vs. ΔwzaB	130.4	167.3	-36.88	17.03	4	18	3.063	144
															ΔwzeX vs. ΔwzaS	130.4	313.8	-183.3	18.86	4	8	13.75	144
															ΔwzeX vs. ΩpilA	130.4	45.03	85.4	17.03	4	18	7.093	144
															ΔwzaX vs. ΔwzxB	115.2	169.8	-54.69	13.72	7	18	5.637	144
															ΔwzaX vs. ΔwzyB	115.2	228.8	-113.7	14.26	7	14	11.27	144
															ΔwzaX vs. ΔwzcB	115.2	187.4	-72.22	15.18	7	10	6.728	144
															ΔwzaX vs. ΔwzcBBYK	115.2	209.7	-94.57	14.26	7	14	9.38	144
															ΔwzaX vs. ΔwzaB	115.2	167.3	-52.15	13.72	7	18	5.375	144
															ΔwzaX vs. ΔwzaS	115.2	313.8	-198.6	15.94	7	8	17.62	144
															ΔwzaX vs. ΩpilA	115.2	45.03	70.13	13.72	7	18	7.228	144
															ΔwzxB vs. ΔwzyB	169.8	228.8	-58.97	10.98	18	14	7.598	144
															ΔwzxB vs. ΔwzcB	169.8	187.4	-17.53	12.15	18	10	2.04	144
															ΔwzxB vs. ΔwzcBBYK	169.8	209.7	-39.88	10.98	18	14	5.138	144
															ΔwzxB vs. ΔwzaB	169.8	167.3	2.54	10.27	18	18	0.3499	144
															ΔwzxB vs. ΔwzaS	169.8	313.8	-143.9	13.09	18	8	15.55	144
															ΔwzxB vs. ΩpilA	169.8	45.03	124.8	10.27	18	18	17.19	144
															ΔwzyB vs. ΔwzcB	228.8	187.4	41.45	12.75	14	10	4.596	144
															ΔwzyB vs. ΔwzcBBYK	228.8	209.7	19.09	11.64	14	14	2.319	144
															ΔwzyB vs. ΔwzaB	228.8	167.3	61.51	10.98	14	18	7.925	144
															ΔwzyB vs. ΔwzaS	228.8	313.8	-84.94	13.65	14	8	8.8	144
															ΔwzyB vs. ΩpilA	228.8	45.03	183.8	10.98	14	18	23.68	144
															ΔwzcB vs. ΔwzcBBYK	187.4	209.7	-22.36	12.75	10	14	2.479	144
															ΔwzcB vs. ΔwzaB	187.4	167.3	20.07	12.15	10	18	2.336	144
															ΔwzcB vs. ΔwzaS	187.4	313.8	-126.4	14.61	10	8	12.23	144
															ΔwzcB vs. ΩpilA	187.4	45.03	142.3	12.15	10	18	16.57	144
															ΔwzcBBYK vs. ΔwzaB	209.7	167.3	42.42	10.98	14	18	5.466	144
															ΔwzcBBYK vs. ΔwzaS	209.7	313.8	-104	13.65	14	8	10.78	144
															ΔwzcBBYK vs. ΩpilA	209.7	45.03	164.7	10.98	14	18	21.22	144
															ΔwzaB vs. ΔwzaS	167.3	313.8	-146.5	13.09	18	8	15.82	144
															ΔwzaB vs. ΩpilA	167.3	45.03	122.3	10.27	18	18	16.84	144
															ΔwzaS vs. ΩpilA	313.8	45.03	268.7	13.09	8	18	29.04	144

## Sheet: Fig 2A_Swarm Areas_1-way ANOVA
1-way ANOVA (unpaired, non-parametric, two-tailed, 95% confidence interval, GraphPad Prism 8)
Table Analyzed	Data 1
Data sets analyzed	A-M
ANOVA summary
F	90.61
P value	<0.0001
P value summary	****
Significant diff. among means (P < 0.05)?	Yes
R square	0.883
Brown-Forsythe test
F (DFn, DFd)	3.256 (12, 144)
P value	0.0004
P value summary	***
Are SDs significantly different (P < 0.05)?	Yes
Bartlett's test
Bartlett's statistic (corrected)	129.3
P value	<0.0001
P value summary	****
Are SDs significantly different (P < 0.05)?	Yes
ANOVA table	SS	DF	MS	F (DFn, DFd)	P value
Treatment (between columns)	1031577	12	85965	F (12, 144) = 90.61	P<0.0001
Residual (within columns)	136622	144	948.8
Total	1168199	156
Data summary
Number of treatments (columns)	13
Number of values (total)	157

## Sheet: Fig 3D_Swarm Areas (Data)
Swarm Surface Area (mm2) @ 72h
Raw Measurements (µm2)	No rhamnolipid	WT				EPS-				BPS-				MASC-
	Biological replicate	R1	R2	R3	R4	R1	R2	R3	R4	R1	R2	R3	R4	R1	R2	R3	R4
		3.36494e+08	3.20916e+08	3.42921e+08	3.41324e+08	6.18198e+07	6.61021e+07	6.79589e+07	8.78907e+07	7.64767e+07	8.00061e+07	8.23801e+07	7.94022e+07	2.4624e+08	2.714e+08	3.4753e+08	3.56383e+08
Raw Measurements (µm2)	With rhamnolipid	WT				EPS-				BPS-				MASC-
	Biological replicate	R1	R2	R3	R4	R1	R2	R3	R4	R1	R2	R3	R4	R1	R2	R3	R4
		3.20902e+08	3.38027e+08	3.15876e+08	3.51162e+08	6.46319e+07	4.65466e+07	4.40054e+07	7.7303e+07	2.93298e+08	1.71439e+08	2.58569e+08	1.78527e+08	1.93274e+08	2.15624e+08	2.95555e+08	3.32664e+08
%WT (no rhamnolipid)	No rhamnolipid	WT				EPS-				BPS-				MASC-
	Biological replicate	R1	R2	R3	R4	R1	R2	R3	R4	R1	R2	R3	R4	R1	R2	R3	R4
		100	100	100	100	18.3717	20.598	19.8177	25.7499	22.7275	24.9305	24.0231	23.263	73.178	84.5704	101.344	104.412
%WT (with rhamnolipid)	With rhamnolipid	WT				EPS-				BPS-				MASC-
	Biological replicate	R1	R2	R3	R4	R1	R2	R3	R4	R1	R2	R3	R4	R1	R2	R3	R4
		100	100	100	100	20.1407	13.77	13.9312	22.0135	91.3982	50.7176	81.8576	50.839	60.2285	63.7889	93.5665	94.7325

## Sheet: Fig 3D_Swarm Areas_T-test
1-Sample T-Test analysis of means (relative to "100", 95% confidence interval, GraphPad Prism 8)
		No Rhamnolipid (%WT with no rhamnolipid)					With Rhamnolipid (%WT with rhamnolipid)
		WT	BPS−	EPS−	MASC−		WT	BPS−	EPS−	MASC−
	Number of values	4	4	4	4		4	4	4	4
	Minimum	100	22.73	18.37	73.18		100	50.72	13.77	60.23
	25% Percentile	100	22.86	18.73	76.03		100	50.75	13.81	61.12
	Median	100	23.64	20.21	92.96		100	66.35	17.04	78.68
	75% Percentile	100	24.7	24.46	103.6		100	89.01	21.55	94.44
	Maximum	100	24.93	25.75	104.4		100	91.4	22.01	94.73
	Mean	100	23.74	21.13	90.88		100	68.7	17.46	78.08
	Std. Deviation	0	0.9575	3.212	14.67		0	21.06	4.242	18.62
	Std. Error of Mean	0	0.4787	1.606	7.336		0	10.53	2.121	9.31
	Lower 95% CI of mean	100	22.21	16.02	67.53		100	35.19	10.71	48.45
	Upper 95% CI of mean	100	25.26	26.25	114.2		100	102.2	24.21	107.7
	Sum	400	94.94	84.54	363.5		400	274.8	69.86	312.3
	One sample t test	Sample difference has zero SD					Sample difference has zero SD
	Theoretical mean		100	100	100			100	100	100
	Actual mean		23.74	21.13	90.88			68.7	17.46	78.08
	Discrepancy		-76.26	-78.87	-9.124			-31.3	-82.54	-21.92
	95% CI of discrepancy		-77.79 to -74.74	-83.98 to -73.75	-32.47 to 14.22			-64.81 to 2.216	-89.29 to -75.79	-51.55 to 7.707
	t, df		t=159.3 df=3	t=49.1 df=3	t=1.244 df=3			t=2.972 df=3	t=38.91 df=3	t=2.355 df=3
	P value (two tailed)		<0.0001	<0.0001	0.3019			0.059	<0.0001	0.0999
	Significant (alpha=0.05)?		Yes	Yes	No			No	Yes	No
											blue = statistically significant difference

## Sheet: Fig 5B_Swarm Areas (Data)
Swarm Surface Area (mm2)
OD600 10.0	Time (h)	WT				EPS- (100%)				EPS- (50%):BPS- (50%)				BPS- (100%)
	24	70.3613	68.3591	70.2621	62.7031	51.6049	55.8494	56.2336	53.1201	61.8416	71.3882	64.1853	54.8647	52.3476	58.4221	51.4443	53.334
	48	259.168	227.737	258.663	227.403	83.3015	90.3238	88.4964	86.1015	167.967	202.01	233.887	184.7	97.7872	117.634	97.9571	126.962
	72	438.082	349.626	402.187	383.96	108.633	116.242	113.721	111.381	285.282	347.654	410.176	322.87	117.15	146.299	116.66	163.002
OD600 5.0	Time (h)	WT				EPS- (100%)				EPS- (50%):BPS- (50%)				BPS- (100%)
	24	69.4896	57.0234	60.8957	60.0111	51.475	58.5057	51.6138	54.235	62.1463	64.9792	58.3865	63.6165	52.4739	51.4123	53.036	57.3548
	48	185.945	194.983	228.747	209.223	77.6366	91.0843	80.1706	82.449	162.509	180.27	228.578	150.026	92.3393	110.11	103.935	118.075
	72	342.105	315.473	378.615	354.61	100.22	119.392	106.539	109.935	279.817	313.587	419.197	235.037	118.87	137.232	130.814	157.013
OD600 2.5	Time (h)	WT				EPS- (100%)				EPS- (50%):BPS- (50%)				BPS- (100%)
	24	49.9198	49.1229	47.1581	50.7368	52.7136	47.8532	51.1682	43.9142	53.4661	55.3197	52.5646	51.1877	48.325	42.2376	52.4797	40.8394
	48	212.78	171.796	182.846	184.322	75.3124	76.5417	75.3004	70.3755	170.441	160.537	199.305	141.396	97.6876	100.474	101.437	103.5
	72	322.377	292.707	325.131	313.17	104.032	103.289	101.483	98.0794	271.491	283.213	369.893	253.313	108.586	129.768	121.839	135.014

## Sheet: Fig 5B_Swarm Areas_Dunnett
Dunnett's Multiple Comparisons Test (relative to WT at 72 h) with a single pooled variance (unpaired values, 95% confidence interval, GraphPad Prism 8)
OD600 10.0 Cell Resuspension (72 h)		WT	EPS- (100%)	EPS- (50%):BPS- (50%)	BPS- (100%)
	WT		0.0001	0.1245	0.0001
OD600 5.0 Cell Resuspension (72 h)		WT	EPS- (100%)	EPS- (50%):BPS- (50%)	BPS- (100%)
	WT		0.0001	0.5129	0.0001
OD600 2.5 Cell Resuspension (72 h)		WT	EPS- (100%)	EPS- (50%):BPS- (50%)	BPS- (100%)
	WT		0.0001	0.658	0.0001
red = statistically significant difference
						OD600 10.0
						Number of families	1
						Number of comparisons per family	3
						Alpha	0.05
						Dunnett's multiple comparisons test	Mean Diff.	95.00% CI of diff.	Significant?	Summary	Adjusted P Value	A-?
						WT vs. EPS- (100%)	281	216.3 to 345.6	Yes	****	<0.0001	B	EPS- (100%)
						WT vs. EPS- (50%):BPS- (50%)	51.97	-12.68 to 116.6	No	ns	0.1245	C	EPS- (50%):BPS- (50%)
						WT vs. BPS- (100%)	257.7	193.0 to 322.3	Yes	****	<0.0001	D	BPS- (100%)
						Test details	Mean 1	Mean 2	Mean Diff.	SE of diff.	n1	n2	q	DF
						WT vs. EPS- (100%)	393.5	112.5	281	24.1	4	4	11.66	12
						WT vs. EPS- (50%):BPS- (50%)	393.5	341.5	51.97	24.1	4	4	2.157	12
						WT vs. BPS- (100%)	393.5	135.8	257.7	24.1	4	4	10.69	12
						OD600 5.0
						Number of families	1
						Number of comparisons per family	3
						Alpha	0.05
						Dunnett's multiple comparisons test	Mean Diff.	95.00% CI of diff.	Significant?	Summary	Adjusted P Value	A-?
						WT vs. EPS- (100%)	238.7	158.4 to 318.9	Yes	****	<0.0001	B	EPS- (100%)
						WT vs. EPS- (50%):BPS- (50%)	35.79	-44.48 to 116.1	No	ns	0.5129	C	EPS- (50%):BPS- (50%)
						WT vs. BPS- (100%)	211.7	131.5 to 292.0	Yes	****	<0.0001	D	BPS- (100%)
						Test details	Mean 1	Mean 2	Mean Diff.	SE of diff.	n1	n2	q	DF
						WT vs. EPS- (100%)	347.7	109	238.7	29.92	4	4	7.978	12
						WT vs. EPS- (50%):BPS- (50%)	347.7	311.9	35.79	29.92	4	4	1.196	12
						WT vs. BPS- (100%)	347.7	136	211.7	29.92	4	4	7.077	12
						OD600 2.5
						Number of families	1
						Number of comparisons per family	3
						Alpha	0.05
						Dunnett's multiple comparisons test	Mean Diff.	95.00% CI of diff.	Significant?	Summary	Adjusted P Value	A-?
						WT vs. EPS- (100%)	211.6	159.4 to 263.9	Yes	****	<0.0001	B	EPS- (100%)
						WT vs. EPS- (50%):BPS- (50%)	18.87	-33.38 to 71.12	No	ns	0.658	C	EPS- (50%):BPS- (50%)
						WT vs. BPS- (100%)	189.5	137.3 to 241.8	Yes	****	<0.0001	D	BPS- (100%)
						Test details	Mean 1	Mean 2	Mean Diff.	SE of diff.	n1	n2	q	DF
						WT vs. EPS- (100%)	313.3	101.7	211.6	19.47	4	4	10.87	12
						WT vs. EPS- (50%):BPS- (50%)	313.3	294.5	18.87	19.47	4	4	0.9689	12
						WT vs. BPS- (100%)	313.3	123.8	189.5	19.47	4	4	9.733	12

## Sheet: Fig 5B_Swarm Areas_1-way ANOVA
1-way ANOVA (relative to WT at 72 h) (unpaired, non-parametric, two-tailed, 95% confidence interval, GraphPad Prism 8)
	OD600 10.0						OD600 5.0						OD600 2.5
Table Analyzed	OD600 10.0 raw -- line mm^2						OD600 5.0 raw -- line mm^2						OD600 2.5 raw -- line mm^2
Data sets analyzed	A-D						A-D						A-D
ANOVA summary
F	69.84						32.76						64.98
P value	<0.0001						<0.0001						<0.0001
P value summary	****						****						****
Significant diff. among means (P < 0.05)?	Yes						Yes						Yes
R square	0.9458						0.8912						0.942
Brown-Forsythe test
F (DFn, DFd)	2.434 (3, 12)						2.728 (3, 12)						1.487 (3, 12)
P value	0.1154						0.0905						0.2679
P value summary	ns						ns						ns
Are SDs significantly different (P < 0.05)?	No						No						No
Bartlett's test
Bartlett's statistic (corrected)	11.8						13.17						16.92
P value	0.0081						0.0043						0.0007
P value summary	**						**						***
Are SDs significantly different (P < 0.05)?	Yes						Yes						Yes
ANOVA table	SS	DF	MS	F (DFn, DFd)	P value		SS	DF	MS	F (DFn, DFd)	P value		SS	DF	MS	F (DFn, DFd)	P value
Treatment (between columns)	243350	3	81117	F (3, 12) = 69.84	P<0.0001		175914	3	58638	F (3, 12) = 32.76	P<0.0001		147841	3	49280	F (3, 12) = 64.98	P<0.0001
Residual (within columns)	13937	12	1161				21481	12	1790				9101	12	758.4
Total	257287	15					197396	15					156943	15
Data summary
Number of treatments (columns)	4						4						4
Number of values (total)	16						16						16
