# Supplementary material for: Modulation of bacterial multicellularity via spatio-specific polysaccharide secretion
Source: PLoS Biol. 2020 Jun 9;18(6):e3000728. doi: 10.1371/journal.pbio.3000728 (PMC7310880; doi:10.1371/journal.pbio.3000728)
Supplement: S2 Data — This spreadsheet covers the source values for Fig 2A, Fig 3D, and Fig 5B. BPS, biosurfactant polysaccharide. (XLSX) [file pbio.3000728.s010.xlsx]

## Sheet: Fig 3A (data)
WT-Normalized Dye Binding
	MXAN#	DZ2 WT	Δ7416	Δ7442	Δ7421	Δ7447	Δ7417	Δ7417 Δ7421	Δ7417 Δ1915	Δ1035	Δ1028	Δ1025	Δ1025BYK	Δ1915	Δ1915 Δ1025	Δ3225
		WT	ΔwzxX	ΔwzyX	ΔwzcX	ΔwzeX	ΔwzaX	ΔwzaX ΔwzcX	ΔwzaX ΔwzaB	ΔwzxB	ΔwzyB	ΔwzcB	ΔwzcBBYK	ΔwzaB	ΔwzaB ΔwzcB	ΔwzaS
		100					1.63934							126.23
		100					5.55556							115.278
		100					27.8689							126.23
		100					20.5882							116.176
		100					15.0943							130.189
		100					3.7037							125.926
		100					19.0476							123.81
		100					0			0	41.4634	114.634		68.2927
		100					0			0	59.375	109.375		134.375
		100					34.6667			68	94.6667	108		108
		100					34.6154			50	70.5128	121.795		108.974
		100					0			0	93.0233	109.302		111.628
		100					0			0	43.4783	130.435		106.522
		100					5.12821			46.1538	110.256	133.333	130.769	141.026
		100					9.30233			65.1163	58.1395	106.977	104.651	132.558
		100					12.5			30	100		110	105
		100									127.907	130.233	146.512	167.442
		100					1.88679			30.1887	88.6792	116.981	109.434
		100					0			35.0877	80.7018	85.9649	94.7368
		100					3.57143			48.2143	10.7143	96.4286	132.143	132.143
		100					14			28	58	104	130
		100								40.5405	48.6486	108.108	129.73	140.541
		100					0			18.75	68.75	104.167	87.5	120.833
		100													82.7957
		100						4.0404	12.1212						138.384
		100													83.9623
		100													128.866
		100													129.787
		100													122.667
		100													113.043
		100													120.455
		100			-4.42478	-3.53982										44.2478
		100			-3.93701	-1.5748										46.4567
		100			0	0										73.9583
		100													139.706
		100													110
		100													101.923
		100						-44.7368	-7.89474							110.526
		100						7.61905	-5.71429
		100						-3.84615	-16.6667							74.359
		100						-2.43902	-2.43902							132.927
		100						-2.27273	0							127.273
		100						0	-4.80769							68.2692
		100		-18.4211
		100		-15.2941
		100		-5.45455
		100		-21.6667		-8.33333
		100	-14.1176	-7.05882		-5.88235
		100		-13.75		-11.25
		100	-12.844			-13.7615
		100	-10.7438			-14.876
		100	-22.1675	-10.8374
		100	-14.4928	-2.89855	39.1304	-2.89855									117.391
		100	-14.2857	-1.19048	19.0476	-5.95238									126.19
		100	-6.57895	1.31579	36.8421	-3.94737									125
		100	-14.6667	-6.66667		0
		100
		100
		100
		100
		100
		100
		100
		100
		100
		100

## Sheet: Fig 3A (statistics)
Relative to WT: Wilcoxon signed-rank test (95% confidence interval) Between Mutants: One-way ANOVA and Tukey's multiple comparisons test with single pooled variance (unpaired, 95% confidence interval) (GraphPad Prism 7)
		WT	ΔwzxX	ΔwzyX	ΔwzcX	ΔwzeX	ΔwzaX	ΔwzaX ΔwzcX	ΔwzaX ΔwzaB	ΔwzxB	ΔwzyB	ΔwzcB	ΔwzcBBYK	ΔwzaB	ΔwzaB ΔwzcB	ΔwzaS
	WT		0.0078	0.001	0.0313	0.0005	<0.0001	0.0156	0.0156	<0.0001	0.002	0.0026	0.0371	0.0002	0.004	0.3828
	ΔwzxX	0.0078		>0.9999	0.8289	>0.9999	0.7144	>0.9999	>0.9999	0.0137	<0.0001	<0.0001	<0.0001	<0.0001	<0.0001	<0.0001
	ΔwzyX	0.001	>0.9999		0.9207	>0.9999	0.8395	>0.9999	>0.9999	0.0153	<0.0001	<0.0001	<0.0001	<0.0001	<0.0001	<0.0001
	ΔwzcX	0.0313	0.8289	0.9207		0.9737	>0.9999	0.9907	0.9974	0.9962	0.0008	<0.0001	<0.0001	<0.0001	<0.0001	0.0002
	ΔwzeX	0.0005	>0.9999	>0.9999	0.9737		0.9496	>0.9999	>0.9999	0.0324	<0.0001	<0.0001	<0.0001	<0.0001	<0.0001	<0.0001
	ΔwzaX	<0.0001	0.7144	0.8395	>0.9999	0.9496		0.9912	0.9984	0.5987	<0.0001	<0.0001	<0.0001	<0.0001	<0.0001	<0.0001
	ΔwzaX ΔwzcX	0.0156	>0.9999	>0.9999	0.9907	>0.9999	0.9912		>0.9999	0.1587	<0.0001	<0.0001	<0.0001	<0.0001	<0.0001	<0.0001
	ΔwzaX ΔwzaB	0.0156	>0.9999	>0.9999	0.9974	>0.9999	0.9984	>0.9999		0.2472	<0.0001	<0.0001	<0.0001	<0.0001	<0.0001	<0.0001
	ΔwzxB	<0.0001	0.0137	0.0153	0.9962	0.0324	0.5987	0.1587	0.2472		0.0018	<0.0001	<0.0001	<0.0001	<0.0001	0.0005
	ΔwzyB	0.002	<0.0001	<0.0001	0.0008	<0.0001	<0.0001	<0.0001	<0.0001	0.0018		0.0036	0.0028	<0.0001	0.0006	0.9992
	ΔwzcB	0.0026	<0.0001	<0.0001	<0.0001	<0.0001	<0.0001	<0.0001	<0.0001	<0.0001	0.0036		>0.9999	0.9991	>0.9999	0.5721
	ΔwzcBBYK	0.0371	<0.0001	<0.0001	<0.0001	<0.0001	<0.0001	<0.0001	<0.0001	<0.0001	0.0028	>0.9999		>0.9999	>0.9999	0.3808
	ΔwzaB	0.0002	<0.0001	<0.0001	<0.0001	<0.0001	<0.0001	<0.0001	<0.0001	<0.0001	<0.0001	0.9991	>0.9999		>0.9999	0.0618
	ΔwzaB ΔwzcB	0.004	<0.0001	<0.0001	<0.0001	<0.0001	<0.0001	<0.0001	<0.0001	<0.0001	0.0006	>0.9999	>0.9999	>0.9999		0.2857
	ΔwzaS	0.3828	<0.0001	<0.0001	0.0002	<0.0001	<0.0001	<0.0001	<0.0001	0.0005	0.9992	0.5721	0.3808	0.0618	0.2857
	blue = statistically significant difference
																	Wilcoxon signed-rank test (column statistics)
																		WT	ΔwzaB	ΔwzcBBYK	ΔwzcB	ΔwzyB	ΔwzxB	ΔwzxX	ΔwzyX	ΔwzcX	ΔwzeX	ΔwzaX	ΔwzaS	ΔwzaX ΔwzcX	ΔwzaX ΔwzaB	ΔwzaB ΔwzcB
																	Number of values	66	20	10	15	16	15	8	11	6	12	21	8	7	7	14
																	Minimum	100	68.29	87.5	85.96	10.71	0	-22.17	-21.67	-4.425	-14.88	0	44.25	-44.74	-16.67	82.8
																	25% Percentile	100	109.6	102.2	104.2	50.99	0	-14.62	-15.29	-4.059	-10.52	0	51.91	-3.846	-7.895	108
																	Median	100	124.9	119.9	109.3	69.63	30.19	-14.2	-7.059	9.524	-4.915	5.128	74.16	-2.273	-4.808	121.6
																	75% Percentile	100	132.5	131.1	121.8	94.26	48.21	-11.27	-2.899	37.41	-1.906	17.07	123.1	4.04	0	129.1
																	Maximum	100	167.4	146.5	133.3	127.9	68	-6.579	1.316	39.13	0	34.67	132.9	7.619	12.12	139.7
																	Mean	100	122.1	117.5	112	72.14	30.67	-13.74	-9.266	14.44	-6.001	9.96	84.75	-5.948	-3.629	117.2
																	Std. Deviation	0	19.5	18.98	13.01	29.77	23.19	4.374	7.351	20.17	5.077	11.48	34.63	17.58	8.723	17.59
																	Std. Error of Mean	0	4.361	6.002	3.36	7.441	5.988	1.547	2.216	8.236	1.466	2.505	12.24	6.644	3.297	4.701
																	Lower 95% CI of mean	100	112.9	104	104.8	56.28	17.83	-17.39	-14.2	-6.728	-9.227	4.734	55.8	-22.21	-11.7	107
																	Upper 95% CI of mean	100	131.2	131.1	119.2	88.01	43.51	-10.08	-4.327	35.61	-2.776	15.19	113.7	10.31	4.439	127.3
																	Sum	6600	2441	1175	1680	1154	460.1	-109.9	-101.9	86.66	-72.02	209.2	678	-41.64	-25.4	1640
																	Wilcoxon Signed Rank Test	Samples with equal values
																	Theoretical median		100	100	100	100	100	100	100	100	100	100	100	100	100	100
																	Actual median		124.9	119.9	109.3	69.63	30.19	-14.2	-7.059	9.524	-4.915	5.128	74.16	-2.273	-4.808	121.6
																	Discrepancy		24.87	19.86	9.302	-30.37	-69.81	-114.2	-107.1	-90.48	-104.9	-94.87	-25.84	-102.3	-104.8	21.56
																	Sum of signed ranks (W)		182	41	100	-102	-120	-36	-66	-21	-78	-231	-14	-28	-28	87
																	Sum of positive ranks		196	48	110	9	0	0	0	0	0	0	11	0	0	96
																	Sum of negative ranks		-14	-7	-10	-111	-120	-36	-66	-21	-78	-231	-25	-28	-28	-9
																	P value (two tailed)		0.0002	0.0371	0.0026	0.002	<0.0001	0.0078	0.001	0.0313	0.0005	<0.0001	0.3828	0.0156	0.0156	0.004
																	Exact or estimate?		Exact	Exact	Exact	Exact	Exact	Exact	Exact	Exact	Exact	Exact	Exact	Exact	Exact	Exact
																	Significant (alpha=0.05)?		Yes	Yes	Yes	Yes	Yes	Yes	Yes	Yes	Yes	Yes	No	Yes	Yes	Yes
																	1way ANOVA (ANOVA)
																	Table Analyzed	Main-text strains
																	Data sets analyzed	B : ΔwzaB	C : ΔwzcBBYK	D : ΔwzcB	E : ΔwzyB	F : ΔwzxB
																	ANOVA summary
																	F	81.75
																	P value	<0.0001
																	P value summary	****
																	Significant diff. among means (P < 0.05)?	Yes
																	R square	0.8568
																	Brown-Forsythe test
																	F (DFn, DFd)	7.501 (15, 205)
																	P value	<0.0001
																	P value summary	****
																	Are SDs significantly different (P < 0.05)?	Yes
																	Bartlett's test
																	Bartlett's statistic (corrected)	154.6
																	P value	<0.0001
																	P value summary	****
																	Are SDs significantly different (P < 0.05)?	Yes
																	ANOVA table	SS	DF	MS	F (DFn, DFd)	P value
																	Treatment (between columns)	844399	15	56293	F (15, 205) = 81.75	P<0.0001
																	Residual (within columns)	141169	205	688.6
																	Total	985569	220
																	Data summary
																	Number of treatments (columns)	16
																	Number of values (total)	221
																	1way ANOVA (Multiple Comparisons)
																	Number of families	1
																	Number of comparisons per family	120
																	Alpha	0.05
																	Tukey's multiple comparisons test	Mean Diff.	95.00% CI of diff.	Significant?	Summary	Adjusted P Value
																	ΔwzaB vs. ΔwzcBBYK	4.511	-30.75 to 39.77	No	ns	>0.9999	B-C
																	ΔwzaB vs. ΔwzcB	10.08	-21.02 to 41.17	No	ns	0.9991	B-D
																	ΔwzaB vs. ΔwzyB	49.91	19.38 to 80.45	Yes	****	<0.0001	B-E
																	ΔwzaB vs. ΔwzxB	91.39	60.29 to 122.5	Yes	****	<0.0001	B-F
																	ΔwzaB vs. ΔwzxX	135.8	97.71 to 173.9	Yes	****	<0.0001	B-I
																	ΔwzaB vs. ΔwzyX	131.3	97.15 to 165.5	Yes	****	<0.0001	B-J
																	ΔwzaB vs. ΔwzcX	107.6	65.24 to 150	Yes	****	<0.0001	B-K
																	ΔwzaB vs. ΔwzeX	128.1	94.82 to 161.3	Yes	****	<0.0001	B-L
																	ΔwzaB vs. ΔwzaX	112.1	83.65 to 140.5	Yes	****	<0.0001	B-M
																	ΔwzaB vs. ΔwzaS	37.31	-0.7782 to 75.39	No	ns	0.0618	B-O
																	ΔwzaB vs. ΔwzaX ΔwzcX	128	88.03 to 168	Yes	****	<0.0001	B-P
																	ΔwzaB vs. ΔwzaX ΔwzaB	125.7	85.71 to 165.7	Yes	****	<0.0001	B-Q
																	ΔwzaB vs. ΔwzaB ΔwzcB	4.904	-26.82 to 36.63	No	ns	>0.9999	B-R
																	ΔwzcBBYK vs. ΔwzcB	5.565	-31.6 to 42.73	No	ns	>0.9999	C-D
																	ΔwzcBBYK vs. ΔwzyB	45.4	8.703 to 82.1	Yes	**	0.0028	C-E
																	ΔwzcBBYK vs. ΔwzxB	86.88	49.71 to 124	Yes	****	<0.0001	C-F
																	ΔwzcBBYK vs. ΔwzxX	131.3	88.1 to 174.5	Yes	****	<0.0001	C-I
																	ΔwzcBBYK vs. ΔwzyX	126.8	87.04 to 166.6	Yes	****	<0.0001	C-J
																	ΔwzcBBYK vs. ΔwzcX	103.1	56.09 to 150.1	Yes	****	<0.0001	C-K
																	ΔwzcBBYK vs. ΔwzeX	123.5	84.57 to 162.5	Yes	****	<0.0001	C-L
																	ΔwzcBBYK vs. ΔwzaX	107.6	72.61 to 142.6	Yes	****	<0.0001	C-M
																	ΔwzcBBYK vs. ΔwzaS	32.8	-10.39 to 75.98	No	ns	0.3808	C-O
																	ΔwzcBBYK vs. ΔwzaX ΔwzcX	123.5	78.63 to 168.4	Yes	****	<0.0001	C-P
																	ΔwzcBBYK vs. ΔwzaX ΔwzaB	121.2	76.31 to 166	Yes	****	<0.0001	C-Q
																	ΔwzcBBYK vs. ΔwzaB ΔwzcB	0.3926	-37.3 to 38.09	No	ns	>0.9999	C-R
																	ΔwzcB vs. ΔwzyB	39.84	7.118 to 72.56	Yes	**	0.0036	D-E
																	ΔwzcB vs. ΔwzxB	81.31	48.07 to 114.6	Yes	****	<0.0001	D-F
																	ΔwzcB vs. ΔwzxX	125.7	85.86 to 165.6	Yes	****	<0.0001	D-I
																	ΔwzcB vs. ΔwzyX	121.2	85.11 to 157.4	Yes	****	<0.0001	D-J
																	ΔwzcB vs. ΔwzcX	97.54	53.56 to 141.5	Yes	****	<0.0001	D-K
																	ΔwzcB vs. ΔwzeX	118	82.72 to 153.2	Yes	****	<0.0001	D-L
																	ΔwzcB vs. ΔwzaX	102	71.24 to 132.8	Yes	****	<0.0001	D-M
																	ΔwzcB vs. ΔwzaS	27.23	-12.63 to 67.09	No	ns	0.5721	D-O
																	ΔwzcB vs. ΔwzaX ΔwzcX	117.9	76.26 to 159.6	Yes	****	<0.0001	D-P
																	ΔwzcB vs. ΔwzaX ΔwzaB	115.6	73.94 to 157.3	Yes	****	<0.0001	D-Q
																	ΔwzcB vs. ΔwzaB ΔwzcB	-5.173	-39 to 28.66	No	ns	>0.9999	D-R
																	ΔwzyB vs. ΔwzxB	41.47	8.755 to 74.19	Yes	**	0.0018	E-F
																	ΔwzyB vs. ΔwzxX	85.88	46.46 to 125.3	Yes	****	<0.0001	E-I
																	ΔwzyB vs. ΔwzyX	81.41	45.75 to 117.1	Yes	****	<0.0001	E-J
																	ΔwzyB vs. ΔwzcX	57.7	14.12 to 101.3	Yes	***	0.0008	E-K
																	ΔwzyB vs. ΔwzeX	78.15	43.38 to 112.9	Yes	****	<0.0001	E-L
																	ΔwzyB vs. ΔwzaX	62.18	31.97 to 92.4	Yes	****	<0.0001	E-M
																	ΔwzyB vs. ΔwzaS	-12.61	-52.03 to 26.81	No	ns	0.9992	E-O
																	ΔwzyB vs. ΔwzaX ΔwzcX	78.09	36.84 to 119.3	Yes	****	<0.0001	E-P
																	ΔwzyB vs. ΔwzaX ΔwzaB	75.77	34.52 to 117	Yes	****	<0.0001	E-Q
																	ΔwzyB vs. ΔwzaB ΔwzcB	-45.01	-78.33 to -11.69	Yes	***	0.0006	E-R
																	ΔwzxB vs. ΔwzxX	44.41	4.55 to 84.26	Yes	*	0.0137	F-I
																	ΔwzxB vs. ΔwzyX	39.94	3.797 to 76.07	Yes	*	0.0153	F-J
																	ΔwzxB vs. ΔwzcX	16.23	-27.75 to 60.2	No	ns	0.9962	F-K
																	ΔwzxB vs. ΔwzeX	36.67	1.412 to 71.93	Yes	*	0.0324	F-L
																	ΔwzxB vs. ΔwzaX	20.71	-10.07 to 51.49	No	ns	0.5987	F-M
																	ΔwzxB vs. ΔwzaS	-54.08	-93.94 to -14.23	Yes	***	0.0005	F-O
																	ΔwzxB vs. ΔwzaX ΔwzcX	36.62	-5.054 to 78.29	No	ns	0.1587	F-P
																	ΔwzxB vs. ΔwzaX ΔwzaB	34.3	-7.373 to 75.97	No	ns	0.2472	F-Q
																	ΔwzxB vs. ΔwzaB ΔwzcB	-86.48	-120.3 to -52.65	Yes	****	<0.0001	F-R
																	ΔwzxX vs. ΔwzyX	-4.472	-46.77 to 37.83	No	ns	>0.9999	I-J
																	ΔwzxX vs. ΔwzcX	-28.18	-77.35 to 20.99	No	ns	0.8289	I-K
																	ΔwzxX vs. ΔwzeX	-7.736	-49.29 to 33.82	No	ns	>0.9999	I-L
																	ΔwzxX vs. ΔwzaX	-23.7	-61.52 to 14.13	No	ns	0.7144	I-M
																	ΔwzxX vs. ΔwzaS	-98.49	-144 to -52.97	Yes	****	<0.0001	I-O
																	ΔwzxX vs. ΔwzaX ΔwzcX	-7.789	-54.91 to 39.33	No	ns	>0.9999	I-P
																	ΔwzxX vs. ΔwzaX ΔwzaB	-10.11	-57.23 to 37.01	No	ns	>0.9999	I-Q
																	ΔwzxX vs. ΔwzaB ΔwzcB	-130.9	-171.2 to -90.54	Yes	****	<0.0001	I-R
																	ΔwzyX vs. ΔwzcX	-23.71	-69.91 to 22.5	No	ns	0.9207	J-K
																	ΔwzyX vs. ΔwzeX	-3.264	-41.27 to 34.74	No	ns	>0.9999	J-L
																	ΔwzyX vs. ΔwzaX	-19.23	-53.11 to 14.66	No	ns	0.8395	J-M
																	ΔwzyX vs. ΔwzaS	-94.02	-136.3 to -51.72	Yes	****	<0.0001	J-O
																	ΔwzyX vs. ΔwzaX ΔwzcX	-3.318	-47.33 to 40.7	No	ns	>0.9999	J-P
																	ΔwzyX vs. ΔwzaX ΔwzaB	-5.637	-49.65 to 38.38	No	ns	>0.9999	J-Q
																	ΔwzyX vs. ΔwzaB ΔwzcB	-126.4	-163.1 to -89.74	Yes	****	<0.0001	J-R
																	ΔwzcX vs. ΔwzeX	20.44	-25.08 to 65.96	No	ns	0.9737	K-L
																	ΔwzcX vs. ΔwzaX	4.483	-37.66 to 46.63	No	ns	>0.9999	K-M
																	ΔwzcX vs. ΔwzaS	-70.31	-119.5 to -21.14	Yes	***	0.0002	K-O
																	ΔwzcX vs. ΔwzaX ΔwzcX	20.39	-30.26 to 71.04	No	ns	0.9907	K-P
																	ΔwzcX vs. ΔwzaX ΔwzaB	18.07	-32.58 to 68.72	No	ns	0.9974	K-Q
																	ΔwzcX vs. ΔwzaB ΔwzcB	-102.7	-147.1 to -58.29	Yes	****	<0.0001	K-R
																	ΔwzeX vs. ΔwzaX	-15.96	-48.91 to 16.98	No	ns	0.9496	L-M
																	ΔwzeX vs. ΔwzaS	-90.75	-132.3 to -49.2	Yes	****	<0.0001	L-O
																	ΔwzeX vs. ΔwzaX ΔwzcX	-0.05342	-43.35 to 43.24	No	ns	>0.9999	L-P
																	ΔwzeX vs. ΔwzaX ΔwzaB	-2.373	-45.67 to 40.93	No	ns	>0.9999	L-Q
																	ΔwzeX vs. ΔwzaB ΔwzcB	-123.2	-159 to -87.34	Yes	****	<0.0001	L-R
																	ΔwzaX vs. ΔwzaS	-74.79	-112.6 to -36.97	Yes	****	<0.0001	M-O
																	ΔwzaX vs. ΔwzaX ΔwzcX	15.91	-23.82 to 55.64	No	ns	0.9912	M-P
																	ΔwzaX vs. ΔwzaX ΔwzaB	13.59	-26.14 to 53.32	No	ns	0.9984	M-Q
																	ΔwzaX vs. ΔwzaB ΔwzcB	-107.2	-138.6 to -75.78	Yes	****	<0.0001	M-R
																	ΔwzaS vs. ΔwzaX ΔwzcX	90.7	43.58 to 137.8	Yes	****	<0.0001	O-P
																	ΔwzaS vs. ΔwzaX ΔwzaB	88.38	41.26 to 135.5	Yes	****	<0.0001	O-Q
																	ΔwzaS vs. ΔwzaB ΔwzcB	-32.4	-72.75 to 7.946	No	ns	0.2857	O-R
																	ΔwzaX ΔwzcX vs. ΔwzaX ΔwzaB	-2.319	-50.98 to 46.34	No	ns	>0.9999	P-Q
																	ΔwzaX ΔwzcX vs. ΔwzaB ΔwzcB	-123.1	-165.2 to -80.96	Yes	****	<0.0001	P-R
																	ΔwzaX ΔwzaB vs. ΔwzaB ΔwzcB	-120.8	-162.9 to -78.64	Yes	****	<0.0001	Q-R
																	Test details	Mean 1	Mean 2	Mean Diff.	SE of diff.	n1	n2	q	DF
																	ΔwzaB vs. ΔwzcBBYK	122.1	117.5	4.511	10.16	20	10	0.6277	205
																	ΔwzaB vs. ΔwzcB	122.1	112	10.08	8.963	20	15	1.59	205
																	ΔwzaB vs. ΔwzyB	122.1	72.14	49.91	8.802	20	16	8.02	205
																	ΔwzaB vs. ΔwzxB	122.1	30.67	91.39	8.963	20	15	14.42	205
																	ΔwzaB vs. ΔwzxX	122.1	-13.74	135.8	10.98	20	8	17.49	205
																	ΔwzaB vs. ΔwzyX	122.1	-9.266	131.3	9.851	20	11	18.85	205
																	ΔwzaB vs. ΔwzcX	122.1	14.44	107.6	12.21	20	6	12.46	205
																	ΔwzaB vs. ΔwzeX	122.1	-6.001	128.1	9.582	20	12	18.9	205
																	ΔwzaB vs. ΔwzaX	122.1	9.96	112.1	8.199	20	21	19.34	205
																	ΔwzaB vs. ΔwzaS	122.1	84.75	37.31	10.98	20	8	4.806	205
																	ΔwzaB vs. ΔwzaX ΔwzcX	122.1	-5.948	128	11.52	20	7	15.71	205
																	ΔwzaB vs. ΔwzaX ΔwzaB	122.1	-3.629	125.7	11.52	20	7	15.42	205
																	ΔwzaB vs. ΔwzaB ΔwzcB	122.1	117.2	4.904	9.144	20	14	0.7584	205
																	ΔwzcBBYK vs. ΔwzcB	117.5	112	5.565	10.71	10	15	0.7347	205
																	ΔwzcBBYK vs. ΔwzyB	117.5	72.14	45.4	10.58	10	16	6.07	205
																	ΔwzcBBYK vs. ΔwzxB	117.5	30.67	86.88	10.71	10	15	11.47	205
																	ΔwzcBBYK vs. ΔwzxX	117.5	-13.74	131.3	12.45	10	8	14.92	205
																	ΔwzcBBYK vs. ΔwzyX	117.5	-9.266	126.8	11.47	10	11	15.64	205
																	ΔwzcBBYK vs. ΔwzcX	117.5	14.44	103.1	13.55	10	6	10.76	205
																	ΔwzcBBYK vs. ΔwzeX	117.5	-6.001	123.5	11.24	10	12	15.55	205
																	ΔwzcBBYK vs. ΔwzaX	117.5	9.96	107.6	10.08	10	21	15.09	205
																	ΔwzcBBYK vs. ΔwzaS	117.5	84.75	32.8	12.45	10	8	3.726	205
																	ΔwzcBBYK vs. ΔwzaX ΔwzcX	117.5	-5.948	123.5	12.93	10	7	13.51	205
																	ΔwzcBBYK vs. ΔwzaX ΔwzaB	117.5	-3.629	121.2	12.93	10	7	13.25	205
																	ΔwzcBBYK vs. ΔwzaB ΔwzcB	117.5	117.2	0.3926	10.87	10	14	0.0511	205
																	ΔwzcB vs. ΔwzyB	112	72.14	39.84	9.431	15	16	5.974	205
																	ΔwzcB vs. ΔwzxB	112	30.67	81.31	9.582	15	15	12	205
																	ΔwzcB vs. ΔwzxX	112	-13.74	125.7	11.49	15	8	15.48	205
																	ΔwzcB vs. ΔwzyX	112	-9.266	121.2	10.42	15	11	16.46	205
																	ΔwzcB vs. ΔwzcX	112	14.44	97.54	12.68	15	6	10.88	205
																	ΔwzcB vs. ΔwzeX	112	-6.001	118	10.16	15	12	16.42	205
																	ΔwzcB vs. ΔwzaX	112	9.96	102	8.871	15	21	16.26	205
																	ΔwzcB vs. ΔwzaS	112	84.75	27.23	11.49	15	8	3.352	205
																	ΔwzcB vs. ΔwzaX ΔwzcX	112	-5.948	117.9	12.01	15	7	13.88	205
																	ΔwzcB vs. ΔwzaX ΔwzaB	112	-3.629	115.6	12.01	15	7	13.61	205
																	ΔwzcB vs. ΔwzaB ΔwzcB	112	117.2	-5.173	9.752	15	14	0.7502	205
																	ΔwzyB vs. ΔwzxB	72.14	30.67	41.47	9.431	16	15	6.219	205
																	ΔwzyB vs. ΔwzxX	72.14	-13.74	85.88	11.36	16	8	10.69	205
																	ΔwzyB vs. ΔwzyX	72.14	-9.266	81.41	10.28	16	11	11.2	205
																	ΔwzyB vs. ΔwzcX	72.14	14.44	57.7	12.56	16	6	6.496	205
																	ΔwzyB vs. ΔwzeX	72.14	-6.001	78.15	10.02	16	12	11.03	205
																	ΔwzyB vs. ΔwzaX	72.14	9.96	62.18	8.708	16	21	10.1	205
																	ΔwzyB vs. ΔwzaS	72.14	84.75	-12.61	11.36	16	8	1.569	205
																	ΔwzyB vs. ΔwzaX ΔwzcX	72.14	-5.948	78.09	11.89	16	7	9.287	205
																	ΔwzyB vs. ΔwzaX ΔwzaB	72.14	-3.629	75.77	11.89	16	7	9.011	205
																	ΔwzyB vs. ΔwzaB ΔwzcB	72.14	117.2	-45.01	9.604	16	14	6.628	205
																	ΔwzxB vs. ΔwzxX	30.67	-13.74	44.41	11.49	15	8	5.466	205
																	ΔwzxB vs. ΔwzyX	30.67	-9.266	39.94	10.42	15	11	5.422	205
																	ΔwzxB vs. ΔwzcX	30.67	14.44	16.23	12.68	15	6	1.81	205
																	ΔwzxB vs. ΔwzeX	30.67	-6.001	36.67	10.16	15	12	5.103	205
																	ΔwzxB vs. ΔwzaX	30.67	9.96	20.71	8.871	15	21	3.301	205
																	ΔwzxB vs. ΔwzaS	30.67	84.75	-54.08	11.49	15	8	6.657	205
																	ΔwzxB vs. ΔwzaX ΔwzcX	30.67	-5.948	36.62	12.01	15	7	4.311	205
																	ΔwzxB vs. ΔwzaX ΔwzaB	30.67	-3.629	34.3	12.01	15	7	4.038	205
																	ΔwzxB vs. ΔwzaB ΔwzcB	30.67	117.2	-86.48	9.752	15	14	12.54	205
																	ΔwzxX vs. ΔwzyX	-13.74	-9.266	-4.472	12.19	8	11	0.5186	205
																	ΔwzxX vs. ΔwzcX	-13.74	14.44	-28.18	14.17	8	6	2.812	205
																	ΔwzxX vs. ΔwzeX	-13.74	-6.001	-7.736	11.98	8	12	0.9134	205
																	ΔwzxX vs. ΔwzaX	-13.74	9.96	-23.7	10.9	8	21	3.074	205
																	ΔwzxX vs. ΔwzaS	-13.74	84.75	-98.49	13.12	8	8	10.62	205
																	ΔwzxX vs. ΔwzaX ΔwzcX	-13.74	-5.948	-7.789	13.58	8	7	0.8111	205
																	ΔwzxX vs. ΔwzaX ΔwzaB	-13.74	-3.629	-10.11	13.58	8	7	1.053	205
																	ΔwzxX vs. ΔwzaB ΔwzcB	-13.74	117.2	-130.9	11.63	8	14	15.92	205
																	ΔwzyX vs. ΔwzcX	-9.266	14.44	-23.71	13.32	11	6	2.518	205
																	ΔwzyX vs. ΔwzeX	-9.266	-6.001	-3.264	10.95	11	12	0.4214	205
																	ΔwzyX vs. ΔwzaX	-9.266	9.96	-19.23	9.767	11	21	2.784	205
																	ΔwzyX vs. ΔwzaS	-9.266	84.75	-94.02	12.19	11	8	10.9	205
																	ΔwzyX vs. ΔwzaX ΔwzcX	-9.266	-5.948	-3.318	12.69	11	7	0.3698	205
																	ΔwzyX vs. ΔwzaX ΔwzaB	-9.266	-3.629	-5.637	12.69	11	7	0.6283	205
																	ΔwzyX vs. ΔwzaB ΔwzcB	-9.266	117.2	-126.4	10.57	11	14	16.91	205
																	ΔwzcX vs. ΔwzeX	14.44	-6.001	20.44	13.12	6	12	2.204	205
																	ΔwzcX vs. ΔwzaX	14.44	9.96	4.483	12.15	6	21	0.5219	205
																	ΔwzcX vs. ΔwzaS	14.44	84.75	-70.31	14.17	6	8	7.016	205
																	ΔwzcX vs. ΔwzaX ΔwzcX	14.44	-5.948	20.39	14.6	6	7	1.975	205
																	ΔwzcX vs. ΔwzaX ΔwzaB	14.44	-3.629	18.07	14.6	6	7	1.751	205
																	ΔwzcX vs. ΔwzaB ΔwzcB	14.44	117.2	-102.7	12.8	6	14	11.34	205
																	ΔwzeX vs. ΔwzaX	-6.001	9.96	-15.96	9.496	12	21	2.377	205
																	ΔwzeX vs. ΔwzaS	-6.001	84.75	-90.75	11.98	12	8	10.72	205
																	ΔwzeX vs. ΔwzaX ΔwzcX	-6.001	-5.948	-0.05342	12.48	12	7	0.006053	205
																	ΔwzeX vs. ΔwzaX ΔwzaB	-6.001	-3.629	-2.373	12.48	12	7	0.2688	205
																	ΔwzeX vs. ΔwzaB ΔwzcB	-6.001	117.2	-123.2	10.32	12	14	16.87	205
																	ΔwzaX vs. ΔwzaS	9.96	84.75	-74.79	10.9	21	8	9.701	205
																	ΔwzaX vs. ΔwzaX ΔwzcX	9.96	-5.948	15.91	11.45	21	7	1.964	205
																	ΔwzaX vs. ΔwzaX ΔwzaB	9.96	-3.629	13.59	11.45	21	7	1.678	205
																	ΔwzaX vs. ΔwzaB ΔwzcB	9.96	117.2	-107.2	9.054	21	14	16.74	205
																	ΔwzaS vs. ΔwzaX ΔwzcX	84.75	-5.948	90.7	13.58	8	7	9.444	205
																	ΔwzaS vs. ΔwzaX ΔwzaB	84.75	-3.629	88.38	13.58	8	7	9.203	205
																	ΔwzaS vs. ΔwzaB ΔwzcB	84.75	117.2	-32.4	11.63	8	14	3.94	205
																	ΔwzaX ΔwzcX vs. ΔwzaX ΔwzaB	-5.948	-3.629	-2.319	14.03	7	7	0.2338	205
																	ΔwzaX ΔwzcX vs. ΔwzaB ΔwzcB	-5.948	117.2	-123.1	12.15	7	14	14.33	205
																	ΔwzaX ΔwzaB vs. ΔwzaB ΔwzcB	-3.629	117.2	-120.8	12.15	7	14	14.06	205

## Sheet: Fig 3B, inset (data)
Time Until First Detected Spectrophotometer Reading During Emulsion Breaking
	Strain Genotype	Strain Phenotype	Time Per Replicate (s)			Mean Time (s)	St. Dev.	St. Error
			Replicate 1	Replicate 2	Replicate 3
	ΩpilA	BPS+	95	95	89	93	3.4641	2
	ΔwzaB ΩpilA	BPS−	48	61	65	58	8.88819	5.1316
									Student's t-test (unpaired)
									P value	0.0031
									P value summary	**
									Significantly different (P < 0.05)?	Yes
									One- or two-tailed P value?	Two-tailed
									t, df	t=6.355, df=4

## Sheet: Fig 3B, main (data)
Normalized OD600 Readings During Emulsion Breaking
	STRAIN: ΩpilA
	Avg. Time of Reading (s)	SEM for Time Reading	Normalized OD600 Value			Mean Normalized OD600 Value	St. Dev.	St. Error
			Replicate 1	Replicate 2	Replicate 3
	93	2	1	1	1	1	0	0
	113	2	0.863403	0.882253	0.855586	0.867081	0.0137086	0.00791467
	133	2	0.79596	0.794881	0.776567	0.789136	0.0108984	0.00629221
	153	2	0.753509	0.712287	0.737057	0.734284	0.0207504	0.0119802
	173	2	0.714481	0.665529	0.712875	0.697628	0.0278104	0.0160564
	193	2	0.675111	0.635495	0.674728	0.661778	0.0227626	0.013142
	213	2	0.653886	0.602048	0.646798	0.634244	0.0281069	0.0162275
	233	2	0.631291	0.581911	0.628406	0.613869	0.0277143	0.0160009
	253	2	0.602191	0.564505	0.609673	0.592123	0.0242087	0.0139769
	273	2	0.595344	0.544027	0.608311	0.582561	0.0339951	0.0196271
	293	2	0.578227	0.516041	0.583787	0.559352	0.037611	0.0217147
	313	2	0.564875	0.511263	0.576635	0.550924	0.0348474	0.0201191
	333	2	0.557001	0.494539	0.574591	0.542044	0.0420698	0.024289
	353	2	0.548442	0.493515	0.560286	0.534081	0.0356268	0.0205692
	373	2	0.534406	0.482935	0.552452	0.523264	0.0360729	0.0208267
	393	2	0.526532	0.471331	0.547684	0.515182	0.0394215	0.02276
	413	2	0.509757	0.462799	0.529292	0.500616	0.034176	0.0197315
	433	2	0.49709	0.463481	0.519414	0.493328	0.0281556	0.0162556
	453	2	0.487847	0.451536	0.518052	0.485812	0.0333047	0.0192285
	473	2	0.479973	0.448805	0.513965	0.480914	0.0325902	0.018816
	493	2	0.474837	0.442662	0.50545	0.474316	0.0313972	0.0181272
	513	2	0.464225	0.433447	0.502725	0.466799	0.0347107	0.0200402
	533	2	0.459774	0.427645	0.495913	0.461111	0.0341536	0.0197186
	553	2	0.458747	0.421843	0.493188	0.457926	0.0356796	0.0205996
	573	2	0.445738	0.421502	0.496253	0.454498	0.0381376	0.0220188
	593	2	0.438548	0.411945	0.48876	0.446418	0.0390075	0.022521
	613	2	0.433413	0.412969	0.486035	0.444139	0.0376954	0.0217635
	633	2	0.427593	0.407509	0.479564	0.438222	0.0371848	0.0214687
	653	2	0.423143	0.404096	0.474114	0.433784	0.0362016	0.020901
	673	2	0.419035	0.397611	0.469005	0.42855	0.0366358	0.0211517
	693	2	0.411503	0.390444	0.465599	0.422515	0.0387688	0.0223832
	STRAIN: ΔwzaB ΩpilA
	Avg. Time of Reading (s)	SEM for Time Reading	Normalized OD600 Value			Mean Normalized OD600 Value	St. Dev.	St. Error
			Replicate 1	Replicate 2	Replicate 3
	58	5.1316	1	1	1	1	0	0
	78	5.1316	0.724235	0.760322	0.725263	0.736607	0.0205445	0.0118614
	98	5.1316	0.648259	0.685794	0.620702	0.651585	0.0326732	0.0188639
	118	5.1316	0.602181	0.650105	0.580351	0.610879	0.0356812	0.0206005
	138	5.1316	0.541681	0.620014	0.538947	0.566881	0.0460351	0.0265784
	158	5.1316	0.507914	0.591323	0.507719	0.535652	0.0482126	0.0278356
	178	5.1316	0.501583	0.560532	0.481404	0.514506	0.0411165	0.0237386
	198	5.1316	0.481534	0.53219	0.48	0.497908	0.029699	0.0171467
	218	5.1316	0.464298	0.519944	0.453684	0.479309	0.0355891	0.0205474
	238	5.1316	0.452339	0.509097	0.429474	0.463637	0.0409961	0.0236691
	258	5.1316	0.443897	0.49895	0.426316	0.456388	0.0378938	0.021878
	278	5.1316	0.433345	0.486704	0.414737	0.444929	0.0373557	0.0215673
	298	5.1316	0.413999	0.480756	0.412632	0.435796	0.0389428	0.0224836
	318	5.1316	0.406613	0.461162	0.401754	0.423176	0.0329861	0.0190446
	338	5.1316	0.401688	0.458013	0.394737	0.418146	0.0347003	0.0200342
	358	5.1316	0.40204	0.441568	0.385263	0.409624	0.0289084	0.0166903
	378	5.1316	0.389729	0.43457	0.378947	0.401082	0.0294983	0.0170308
	398	5.1316	0.381991	0.43177	0.367368	0.39371	0.0337624	0.0194927
	418	5.1316	0.374956	0.422673	0.367719	0.388449	0.0298586	0.0172389
	438	5.1316	0.373197	0.412876	0.357895	0.381323	0.0283769	0.0163834
	458	5.1316	0.362645	0.410077	0.35193	0.374884	0.0309453	0.0178663
	478	5.1316	0.357369	0.404129	0.34386	0.368453	0.0316263	0.0182595
	498	5.1316	0.356314	0.391882	0.337193	0.361796	0.0277536	0.0160236
	518	5.1316	0.352445	0.385234	0.336842	0.358174	0.0246994	0.0142602
	538	5.1316	0.346113	0.379986	0.329474	0.351858	0.0257413	0.0148618
	558	5.1316	0.342244	0.374038	0.325965	0.347416	0.0244502	0.0141163
	578	5.1316	0.336265	0.371239	0.321754	0.343086	0.0254379	0.0146866
	598	5.1316	0.332395	0.363541	0.316842	0.337593	0.0237794	0.0137291
	618	5.1316	0.326767	0.358293	0.31193	0.33233	0.0236768	0.0136698
	638	5.1316	0.323954	0.354794	0.307368	0.328705	0.0240674	0.0138953
	658	5.1316	0.321843	0.349195	0.302105	0.324381	0.0236474	0.0136528

## Sheet: Fig 3E, inset (data)
Time Until First Detected Spectrophotometer Reading During Emulsion Breaking
	Strain Genotype	Strain Phenotype	Time Per Replicate (s)				Mean Time (s)	St. Dev.	St. Error
			Replicate 1	Replicate 2	Replicate 3	Replicate 4
	ΔwzaX	EPS− BPS+ T4P+	35	45	55	130	66.25	43.2772	21.6386
	ΔwzaX ΩpilA	EPS− BPS+ T4P−	233	126	385	204	237	108.52	54.2602
										Student's t-test (unpaired)
										P value	0.0265
										P value summary	*
										Significantly different (P < 0.05)?	Yes
										One- or two-tailed P value?	Two-tailed
										t, df	t=2.923, df=6

## Sheet: Fig 3E, main (data)
Normalized OD600 Readings During Emulsion Breaking
	STRAIN: ΔwzaX
	Avg. Time of Reading (s)	SEM for Time Reading	Normalized OD600 Value				Mean Normalized OD600 Value	St. Dev.	St. Error
			Replicate 1	Replicate 2	Replicate 3	Replicate 4
	66.25	21.6386	1	1	1	1	1	0	0
	86.25	21.6386	0.824691	0.801695	0.832813	0.915536	0.843684	0.0496814	0.0248407
	106.25	21.6386	0.755102	0.732542	0.770378	0.865672	0.780924	0.0585973	0.0292987
	126.25	21.6386	0.700234	0.709153	0.741935	0.842605	0.748482	0.0652602	0.0326301
	146.25	21.6386	0.671127	0.658305	0.681929	0.813772	0.706283	0.0723068	0.0361534
	166.25	21.6386	0.631649	0.623729	0.673604	0.780868	0.677463	0.0723275	0.0361638
	186.25	21.6386	0.59719	0.602034	0.649324	0.767978	0.654131	0.079458	0.039729
	206.25	21.6386	0.573101	0.569492	0.618106	0.745251	0.626488	0.0822063	0.0411032
	226.25	21.6386	0.54734	0.552203	0.601804	0.720149	0.605374	0.0803765	0.0401882
	246.25	21.6386	0.538976	0.554576	0.587236	0.709973	0.59769	0.0775088	0.0387544
	266.25	21.6386	0.505186	0.510847	0.568158	0.671642	0.563958	0.0772191	0.0386095
	286.25	21.6386	0.493142	0.48678	0.551509	0.664179	0.548902	0.0821868	0.0410934
	306.25	21.6386	0.481432	0.47661	0.538328	0.67232	0.542173	0.0911794	0.0455897
	326.25	21.6386	0.471395	0.463729	0.52376	0.622117	0.52025	0.0729625	0.0364813
	346.25	21.6386	0.453998	0.447119	0.518557	0.595319	0.503748	0.0690084	0.0345042
	366.25	21.6386	0.443627	0.437627	0.503295	0.583107	0.491914	0.0676374	0.0338187
	386.25	21.6386	0.423553	0.424068	0.488033	0.568521	0.476044	0.0686842	0.0343421
	406.25	21.6386	0.419204	0.421356	0.477627	0.567164	0.471338	0.0693744	0.0346872
	426.25	21.6386	0.408832	0.406441	0.470343	0.550543	0.45904	0.0677938	0.0338969
	446.25	21.6386	0.400803	0.400678	0.468956	0.548168	0.454651	0.0701494	0.0350747
	466.25	21.6386	0.394112	0.389492	0.451613	0.532564	0.441945	0.0666952	0.0333476
	486.25	21.6386	0.383406	0.381356	0.442248	0.523406	0.432604	0.0667951	0.0333976
	506.25	21.6386	0.375376	0.372542	0.437045	0.515943	0.425227	0.0674038	0.0337019
	526.25	21.6386	0.368016	0.36678	0.42768	0.499322	0.415449	0.0627237	0.0313618
	546.25	21.6386	0.361659	0.357288	0.425945	0.49559	0.410121	0.0650519	0.0325259
	566.25	21.6386	0.355972	0.357288	0.407215	0.492198	0.403168	0.0639666	0.0319833
	586.25	21.6386	0.346939	0.352542	0.404093	0.485075	0.397162	0.0640051	0.0320025
	606.25	21.6386	0.34192	0.34678	0.396809	0.47829	0.39095	0.0632919	0.0316459
	626.25	21.6386	0.333222	0.340339	0.394034	0.473202	0.385199	0.0646443	0.0323222
	646.25	21.6386	0.3272	0.334576	0.388831	0.463365	0.378493	0.0629015	0.0314508
	666.25	21.6386	0.321512	0.330508	0.378772	0.456242	0.371759	0.0616788	0.0308394
	STRAIN: ΔwzaX ΩpilA
	Avg. Time of Reading (s)	SEM for Time Reading	Normalized OD600 Value				Mean Normalized OD600 Value	St. Dev.	St. Error
			Replicate 1	Replicate 2	Replicate 3	Replicate 4
	237	54.2602	1	1	1	1	1	0	0
	257	54.2602	1.00809	0.920209	0.954039	0.976704	0.964761	0.0370586	0.0185293
	277	54.2602	0.961564	0.867944	0.989206	0.940391	0.939776	0.0518917	0.0259459
	297	54.2602	0.982468	0.811498	0.946727	0.901336	0.910507	0.0738853	0.0369426
	317	54.2602	0.948078	0.796516	0.916086	0.909558	0.89256	0.0662048	0.0331024
	337	54.2602	0.907957	0.743206	0.916783	0.870846	0.859698	0.0801714	0.0400857
	357	54.2602	0.9147	0.719861	0.895195	0.84344	0.843299	0.0876134	0.0438067
	377	54.2602	0.847269	0.697561	0.877786	0.830764	0.813345	0.079609	0.0398045
	397	54.2602	0.844909	0.666202	0.849582	0.802672	0.790841	0.0857296	0.0428648
	417	54.2602	0.829063	0.639373	0.866992	0.791709	0.781784	0.0997916	0.0498958
	437	54.2602	0.809171	0.610801	0.836351	0.778006	0.758582	0.101363	0.0506817
	457	54.2602	0.80445	0.598955	0.81163	0.752312	0.741837	0.0988543	0.0494272
	477	54.2602	0.773095	0.580488	0.837396	0.758136	0.737279	0.110037	0.0550186
	497	54.2602	0.775455	0.565157	0.796309	0.735183	0.718026	0.105023	0.0525117
	517	54.2602	0.757923	0.536934	0.7789	0.721823	0.698895	0.110517	0.0552586
	537	54.2602	0.734997	0.520557	0.779944	0.702295	0.684448	0.113803	0.0569015
	557	54.2602	0.719488	0.507666	0.770543	0.688935	0.671658	0.114394	0.057197
	577	54.2602	0.711396	0.484669	0.759401	0.684481	0.659987	0.120916	0.0604582
	597	54.2602	0.70735	0.480488	0.748259	0.665639	0.650434	0.118212	0.0591059
	617	54.2602	0.696561	0.47108	0.733983	0.654334	0.63899	0.116572	0.0582861
	637	54.2602	0.689481	0.458188	0.729457	0.642343	0.629867	0.119863	0.0599314
	657	54.2602	0.683075	0.451568	0.723189	0.631381	0.622303	0.119867	0.0599334
	677	54.2602	0.659474	0.44216	0.71344	0.614251	0.607331	0.117342	0.0586709
	697	54.2602	0.650708	0.430662	0.719359	0.604659	0.601347	0.123164	0.0615818
	717	54.2602	0.648348	0.421603	0.703691	0.593696	0.591835	0.122049	0.0610245
	737	54.2602	0.636548	0.403484	0.693245	0.583076	0.579088	0.125414	0.062707
	757	54.2602	0.628119	0.401394	0.68837	0.575882	0.573441	0.123565	0.0617823
	777	54.2602	0.621713	0.388502	0.681755	0.571771	0.565935	0.126546	0.0632732
	797	54.2602	0.602495	0.383972	0.675487	0.564234	0.556547	0.123961	0.0619807
	817	54.2602	0.599798	0.38223	0.670961	0.553614	0.551651	0.122828	0.0614141
	837	54.2602	0.599461	0.375261	0.666435	0.54642	0.546894	0.124514	0.062257

## Sheet: S3B Fig (data)
WT-Normalized Dye Binding
	MXAN#	DZ2 WT	Ω5783	Δ7417 Ω5783	Δ1915 Ω5783
		WT	ΩpilA	ΔwzaX ΩpilA	ΔwzaB ΩpilA
		100	26.4151	0.943396	2.83019
		100	13.4921	0.793651	1.5873
		100	14.7826	-0.869565	1.73913
		100	1.78571	-7.14286	10.7143
		100	12.0482	1.20482	13.253
		100	0	3.44828	11.4943
		100	4.16667	6.94444	9.72222
		100	12.931	1.72414	16.3793
		100	5.94059	10.8911	5.94059
		100		-11.4754	5.7377
		100		-5.7554	5.03597
		100		-2.83688	10.6383
		100	9.34579	8.41121	11.215
		100	8.23529	3.52941	5.88235

## Sheet: S3B Fig (statistics)
Relative to WT: Wilcoxon signed-rank test (95% confidence interval) Between Mutants: One-way ANOVA and Tukey's multiple comparisons test with single pooled variance (unpaired, 95% confidence interval) (GraphPad Prism 7)
		WT	ΩpilA	ΔwzaX ΩpilA	ΔwzaB ΩpilA
	WT		0.001	0.0001	0.0001
	ΩpilA	0.001		0.0014	0.7107
	ΔwzaX ΩpilA	0.0001	0.0014		0.0073
	ΔwzaB ΩpilA	0.0001	0.7107	0.0073
	blue = statistically significant difference
						Wilcoxon signed-rank test (column statistics) -- relative to 100						Wilcoxon signed-rank test (column statistics) -- relative to 0
							WT	ΩpilA	ΔwzaX ΩpilA	ΔwzaB ΩpilA			WT	ΩpilA	ΔwzaX ΩpilA	ΔwzaB ΩpilA
						Number of values	14	11	14	14		Number of values	14	11	14	14
						Minimum	100	0	-11.48	1.587		Minimum	100	0	-11.48	1.587
						25% Percentile	100	4.167	-3.567	4.485		25% Percentile	100	4.167	-3.567	4.485
						Median	100	9.346	1.074	7.831		Median	100	9.346	1.074	7.831
						75% Percentile	100	13.49	4.383	11.28		75% Percentile	100	13.49	4.383	11.28
						Maximum	100	26.42	10.89	16.38		Maximum	100	26.42	10.89	16.38
						Mean	100	9.922	0.7007	8.012		Mean	100	9.922	0.7007	8.012
						Std. Deviation	0	7.34	6.112	4.535		Std. Deviation	0	7.34	6.112	4.535
						Std. Error of Mean	0	2.213	1.634	1.212		Std. Error of Mean	0	2.213	1.634	1.212
						Lower 95% CI of mean	100	4.991	-2.828	5.394		Lower 95% CI of mean	100	4.991	-2.828	5.394
						Upper 95% CI of mean	100	14.85	4.23	10.63		Upper 95% CI of mean	100	14.85	4.23	10.63
						Sum	1400	109.1	9.81	112.2		Sum	1400	109.1	9.81	112.2
						Wilcoxon Signed Rank Test	Samples with equal values					Wilcoxon Signed Rank Test
						Theoretical median		100	100	100		Theoretical median	0	0	0	0
						Actual median		9.346	1.074	7.831		Actual median	100	9.346	1.074	7.831
						Discrepancy		-90.65	-98.93	-92.17		Discrepancy	100	9.346	1.074	7.831
						Sum of signed ranks (W)		-66	-105	-105		Sum of signed ranks (W)	105	55	21	105
						Sum of positive ranks		0	0	0		Sum of positive ranks	105	55	63	105
						Sum of negative ranks		-66	-105	-105		Sum of negative ranks	0	0	-42	0
						P value (two tailed)		0.001	0.0001	0.0001		P value (two tailed)	0.0001	0.002	0.5416	0.0001
						Exact or estimate?		Exact	Exact	Exact		Exact or estimate?	Exact	Exact	Exact	Exact
						Significant (alpha=0.05)?		Yes	Yes	Yes		Significant (alpha=0.05)?	Yes	Yes	No	Yes
						1way ANOVA (ANOVA)
						Table Analyzed	ΩpilA strains
						Data sets analyzed	B: ΩpilA	C: ΔwzaX ΩpilA	D: ΔwzaB ΩpilA
						ANOVA summary
						F	8.623
						P value	0.0009
						P value summary	***
						Significant diff. among means (P < 0.05)?	Yes
						R square	0.3239
						Brown-Forsythe test
						F (DFn, DFd)	0.5258 (2, 36)
						P value	0.5956
						P value summary	ns
						Are SDs significantly different (P < 0.05)?	No
						Bartlett's test
						Bartlett's statistic (corrected)	2.552
						P value	0.2791
						P value summary	ns
						Are SDs significantly different (P < 0.05)?	No
						ANOVA table	SS	DF	MS	F (DFn, DFd)	P value
						Treatment (between columns)	618.8	2	309.4	F (2, 36) = 8.623	P=0.0009
						Residual (within columns)	1292	36	35.88
						Total	1911	38
						Data summary
						Number of treatments (columns)	3
						Number of values (total)	39
						1way ANOVA (Multiple Comparisons)
						Number of families	1
						Number of comparisons per family	3
						Alpha	0.05
						Tukey's multiple comparisons test	Mean Diff.	95.00% CI of diff.	Significant?	Summary	Adjusted P Value
						ΩpilA vs. ΔwzaX ΩpilA	9.221	3.322 to 15.12	Yes	**	0.0014	B-C
						ΩpilA vs. ΔwzaB ΩpilA	1.91	-3.989 to 7.809	No	ns	0.7107	B-D
						ΔwzaX ΩpilA vs. ΔwzaB ΩpilA	-7.311	-12.85 to -1.777	Yes	**	0.0073	C-D
						Test details	Mean 1	Mean 2	Mean Diff.	SE of diff.	n1	n2
						ΩpilA vs. ΔwzaX ΩpilA	9.922	0.7007	9.221	2.413	11	14
						ΩpilA vs. ΔwzaB ΩpilA	9.922	8.012	1.91	2.413	11	14
						ΔwzaX ΩpilA vs. ΔwzaB ΩpilA	0.7007	8.012	-7.311	2.264	14	14
