# Supplementary material for: Modulation of bacterial multicellularity via spatio-specific polysaccharide secretion
Source: PLoS Biol. 2020 Jun 9;18(6):e3000728. doi: 10.1371/journal.pbio.3000728 (PMC7310880; doi:10.1371/journal.pbio.3000728)
Supplement: S3 Data — This spreadsheet covers the source values for Fig 3C, Fig 6B, and S3C Fig. (XLSX) [file pbio.3000728.s011.xlsx]

## Sheet: Fig 3C, main (data)
Normalized Surface Tension Values (mN/m)
	Strain Genotype:	WT	ΔwzaX ΔwzaS	ΔwzaB ΔwzaS	ΔwzaX ΔwzaB ΔwzaS	ΔwzaS
	Strain Phenotype:	MASC+ EPS+ BPS+	MASC− EPS− BPS+	MASC− EPS+ BPS−	MASC− EPS− BPS−	MASC− EPS+ BPS+
	Time (s)
	0	1	1	1	1	1
	0.972	1.00094	1.00727	1.00395	0.998938	0.966864
	2.014	1.00199	1.00746	1.00574	1.0037	0.981287
	3.038	0.99974	1.0212	1.01106	0.998309	0.991032
	4.073	1.0019	1.01737	1.00121	1.00126	0.988173
	5.104	1.00045	1.00256	1.00744	0.994399	0.997512
	6.137	1.00029	0.999288	1.00991	1.00751	0.98746
	7.17	1.00371	1.00655	1.00003	1.00081	0.98905
	8.169	1.00176	1.01158	1.01198	0.998582	0.991107
	9.202	1.00121	1.00719	1.01242	1.001	0.986847
	10.233	1.00136	1.0118	1.0079	0.994408	0.984491
	11.266	1.00168	1.01605	1.00399	1.01368	0.987728
	12.266	1.00188	1.00938	1.00898	0.995099	0.980016
	13.298	0.999857	1.00255	1.01035	0.996795	0.998096
	14.33	1.00114	1.01221	1.00295	0.999887	0.978845
	15.363	1.00314	1.00614	1.00923	0.998099	0.99181
	16.396	1.00035	1.00331	1.00659	0.99823	1.01635
	17.426	0.999476	1.00852	1.00748	0.996958	0.992298
	18.46	1.00179	1.0122	0.994563	1.00054	0.986172
	19.459	1.00039	1.00594	0.995885	1.00068	0.971939
	20.492	0.996927	1.00814	1.00793	1.00311	0.972108
	21.526	0.999081	1.01004	1.00693	1.0018	0.996963
	22.558	0.999287	0.989576	0.997893	1.00182	1.00961
	23.59	1.00084	1.00606	1.00494	0.996512	1.01293
	24.589	0.998291	1.00399	0.998962	0.994534	0.991573
	25.623	0.998722	1.00287	0.998586	0.99773	0.982751
	26.655	0.998138	1.0076	1.00289	1.00065	0.981457
	27.687	0.994825	1.02051	1.00465	0.995839	0.979243
	28.72	1.00131	1.01491	1.00127	0.997879	0.983657
	29.753	0.995199	1.0062	0.992393	0.997831	0.987215
	30.785	0.997382	1.00707	1.00603	0.997304	0.967197
	31.818	0.997806	1.0185	0.995222	0.998537	0.99032
	32.85	0.996172	1.00554	1.00739	1.00577	0.974196
	33.849	0.997535	1.00049	1.00233	0.998537	0.991331
	34.881	0.99995	1.01534	1.00086	1.00291	0.972129
	35.914	0.997568	1.011	1.004	0.990048	0.992677
	36.914	0.997473	1.00551	1.00213	1.00615	0.982943
	37.945	0.996359	1.01443	1.0053	0.993984	0.988192
	38.978	0.997429	1.01769	1.00017	1.00094	0.990865
	40.011	0.999005	1.00103	1.00103	1.00017	0.977185
	41.043	0.997889	1.01581	1.00305	0.994828	0.970507
	42.042	0.995104	1.00594	1.00509	1.0039	0.981072
	43.074	0.99586	1.00345	0.999506	0.993476	0.987676
	44.109	0.994652	1.00666	1.01119	0.99809	0.986822
	45.141	0.996801	1.01331	1.00581	0.99344	1.00264
	46.139	0.995926	1.00434	1.02481	0.990942	0.987396
	47.172	0.994934	1.00178	1.00538	0.99669	0.987733
	48.204	0.994529	1.00548	0.999449	1.00334	0.977517
	49.237	0.995363	1.00864	0.997756	0.996871	0.98791
	50.235	0.994655	1.00827	1.00371	0.999723	0.985179
	51.27	0.996526	0.999885	0.997121	1.00353	0.966756
	52.301	0.993856	1.00568	1.00443	0.99925	0.975765
	53.333	0.99568	1.00155	0.999632	0.995357	0.979719
	54.333	0.994946	1.0047	1.01901	1.00428	0.984798
	55.366	0.997236	1.00086	0.994165	0.996792	0.990336
	56.398	0.993873	1.0068	0.997173	0.992434	0.969718
	57.43	0.993804	1.00762	0.9943	0.990846	0.989847
	58.429	0.99417	1.00468	0.998567	0.993669	1.00783
	59.462	0.992314	1.00515	1.00252	1.01149	0.996367
	60.495	0.993731	1.00064	1.00718	0.995495	0.990043
	61.527	0.99372	1.00595	0.997554	0.998611	0.995011
	62.527	0.994135	1.01011	0.996486	0.998154	0.98496
	63.56	0.992756	1.00619	1.00059	0.998741	0.990405
	64.591	0.991538	1.00676	1.00865	0.998541	0.976695
	65.591	0.995306	1.00848	0.983893	0.990713	0.984675
	66.623	0.992393	1.006	0.997918	0.995962	0.980284
	67.657	0.989926	0.998929	0.999057	1.0149	0.990394
	68.689	0.991521	1.00468	0.994765	1.00258	0.977051
	69.72	0.991451	1.00322	1.00221	0.993413	1.00947
	70.72	0.98969	0.997921	0.997812	0.997963	0.995057
	71.753	0.99126	1.00261	1.00238	0.997166	0.997729
	72.785	0.9915	1.00257	0.997616	1.00052	0.982151
	73.818	0.990746	1.00769	0.999971	0.999579	0.984823
	74.818	0.991588	1.00221	0.999663	0.994454	0.977198
	75.85	0.990524	1.00204	1.00772	0.994998	0.971939
	76.883	0.991527	1.00623	0.999823	0.992534	0.979428
	77.915	0.991541	1.00346	1.00181	0.99905	1.00587
	78.914	0.98861	1.00069	0.989592	0.989949	0.985041
	79.946	0.988647	1.0029	1.00239	0.993061	0.974865
	80.978	0.988642	1.00272	0.99709	0.991171	0.985557
	82.013	0.99295	1.00667	0.998399	0.995146	0.980907
	83.012	0.99105	0.999906	0.992663	0.990576	0.988481
	84.043	0.986587	1.00378	1.00395	0.998856	0.990626
	85.075	0.990467	0.999331	0.994475	0.999642	0.976493
	86.11	0.986607	0.999279	0.993813	0.994707	0.995747
	87.108	0.988573	1.00021	1.0077	1.0002	0.976676
	88.141	0.987646	1.00096	1.00446	0.986068	0.970589
	89.172	0.985214	0.997381	1.00258	0.999163	0.989761
	90.139	0.987585	0.993715	0.999146	0.999342	0.988684
	91.204	0.988481	1.00225	1.00484	0.997257	0.988238
	92.238	0.986737	1.00138	1.00204	0.994824	0.987109
	93.269	0.988391	0.997286	0.999877	0.993433	0.991066
	94.302	0.986821	1.00004	0.99218	0.994344	0.978073
	95.302	0.986537	0.999913	0.996104	0.999815	0.984977
	96.334	0.988485	0.994779	0.995573	0.995979	0.98474
	97.367	0.98469	1.00384	1.00591	1.00106	0.996501
	98.398	0.987011	0.998845	0.999335	0.993051	0.996198
	99.399	0.989099	0.998442	1.00247	0.998876	0.973728
	100.432	0.985638	0.999666	1.01005	1	0.991504
	101.464	0.98517	1.00098	0.999349	0.992377	0.977263
	102.495	0.987671	0.998872	1.00545	0.99813	0.975852
	103.495	0.985849	0.997149	1.00589	0.996627	0.97573
	104.528	0.986066	0.998945	0.998588	0.993908	0.981858
	105.561	0.988209	0.998969	1.00049	0.991673	0.992178
	106.593	0.985003	0.999368	1.00431	0.998885	0.9913
	107.592	0.982573	0.997189	1.00309	0.996523	0.987832
	108.625	0.985761	0.999424	0.993447	0.994095	1.00894
	109.657	0.988168	0.995766	1.00175	0.993918	0.975207
	110.69	0.983097	0.99395	0.998487	0.990745	0.974985
	111.689	0.98544	0.998329	0.998648	1.00071	0.982625
	112.722	0.986065	0.999169	1.00331	0.987565	0.989107
	113.753	0.982614	0.994774	0.997429	0.999098	0.976377
	114.786	0.985199	0.996934	0.995794	0.989781	0.980223
	115.785	0.983146	0.991088	1.00442	0.997049	0.978701
	116.818	0.984108	0.993243	1.00062	0.994965	0.984298
	117.85	0.985871	0.995495	0.996182	0.997283	0.972613
	118.883	0.982558	0.996787	1.00797	0.994866	0.98323
	119.882	0.984089	0.992084	0.995123	1.00048	0.98483
	120.914	0.981444	0.998867	0.995928	0.995459	0.976252
	121.948	0.982513	0.993087	1.00594	0.999461	0.977182
	122.981	0.981126	0.993358	0.996591	0.995451	0.988784
	123.979	0.975344	0.993725	0.996293	0.993879	0.982309
	125.012	0.983209	0.993407	0.994069	0.994998	0.982255
	126.045	0.982979	0.993844	0.994796	0.995044	0.97566
	127.077	0.982647	0.992084	0.99538	0.989613	0.985778
	128.077	0.979703	0.993017	0.998399	0.992081	0.981562
	129.109	0.980349	0.993494	0.995809	0.995058	0.981068
	130.14	0.982639	0.993413	1.00428	0.99484	0.98051
	131.174	0.979347	0.993455	0.994655	0.998078	0.982393
	132.174	0.983379	0.991719	0.995057	0.991385	0.971476
	133.205	0.979788	0.991266	0.989354	0.992542	0.984392
	134.238	0.985131	0.991229	0.997117	0.991201	0.972618
	135.27	0.983703	0.987327	0.998	0.988544	0.981503
	136.27	0.981015	0.98882	1.00008	0.996213	0.977829
	137.303	0.983558	0.990409	0.99583	0.993229	0.970244
	138.336	0.982077	0.988897	0.996209	0.997571	0.993396
	139.368	0.981138	0.989383	0.995386	0.991117	0.977367
	140.367	0.97995	0.98887	0.993639	0.996959	0.980219
	141.398	0.983036	0.987429	0.999862	0.992331	0.977509
	142.433	0.983509	0.988851	0.991279	0.989298	0.990584
	143.464	0.981651	0.986529	1.00209	0.989088	0.980862
	144.464	0.981873	0.987063	0.996382	0.998321	0.983261
	145.495	0.979907	0.98536	0.997019	0.990835	0.979695
	146.529	0.982901	0.980304	0.993474	0.995912	0.979278
	147.562	0.981511	0.984767	0.998275	0.986599	0.971622
	148.56	0.982009	0.988746	0.993793	0.994389	0.989568
	149.592	0.979661	0.984815	0.989738	0.989841	0.979954
	150.595	0.98081	0.986931	1.00191	0.992304	0.978176
	151.625	0.982907	0.98253	0.991538	0.993241	0.976472
	152.656	0.979906	0.98522	0.995839	0.994033	0.977071
	153.69	0.979995	0.982614	0.998299	0.988504	0.962223
	154.722	0.979855	0.983864	0.993171	0.98981	0.976283
	155.754	0.980838	0.982321	0.992467	0.996735	0.979766
	156.787	0.977804	0.982293	0.994273	0.992545	0.985339
	157.787	0.982835	0.985957	0.995954	0.990884	0.98014
	158.82	0.981122	0.980612	0.994642	0.990671	0.976249
	159.852	0.980287	0.981743	0.995189	0.989075	0.986723
	160.884	0.981621	0.979597	0.995335	0.992842	0.979987
	161.884	0.978832	0.985131	0.994496	0.993773	0.980026
	162.915	0.976709	0.981081	0.994687	0.993591	0.97536
	163.948	0.981479	0.982739	0.998692	0.993653	0.978181
	164.981	0.976813	0.982309	0.998886	0.991114	0.977765
	165.981	0.978357	0.981948	0.989352	0.99141	0.983028
	167.013	0.979617	0.983963	1.0042	0.993282	0.978915
	168.046	0.979781	0.982688	1.00018	0.990658	0.98128
	169.078	0.978863	0.981449	0.992075	0.988054	0.978305
	170.077	0.976663	0.984318	0.989362	0.990475	0.982546
	171.109	0.980739	0.975619	0.995039	0.989362	0.986103
	172.142	0.976515	0.980667	1.00071	0.994	0.977505
	173.175	0.976808	0.981432	0.990805	0.993627	0.975566
	174.174	0.979029	0.977928	0.998116	0.994017	0.980292
	175.206	0.975667	0.983343	1.00179	0.990005	0.983478
	176.238	0.976373	0.975668	0.985627	0.99362	0.976743
	177.273	0.978284	0.979243	0.998165	0.992158	0.979437
	178.305	0.976762	0.978859	1.00096	0.991297	0.983371
	179.337	0.983073	0.980436	0.993821	0.989449	0.973393
	180.368	0.971754	0.977547	0.995885	0.989569	0.976593
	181.402	0.975542	0.977712	0.987489	0.988972	0.978381
	182.434	0.979742	0.979559	0.996821	0.990685	0.981087
	183.467	0.979014	0.974383	0.996501	0.991642	0.981062
	184.499	0.97329	0.978131	0.997976	0.988362	0.980365
	185.532	0.979017	0.977055	0.994147	0.989134	0.977854
	186.532	0.977024	0.980736	0.995708	0.989062	0.979209
	187.563	0.975675	0.977178	0.993833	0.987893	0.971503
	188.595	0.976432	0.977484	0.996721	0.990457	0.981568
	189.629	0.974462	0.977636	0.998805	0.991297	0.983188
	190.661	0.974924	0.973206	0.995323	0.990069	0.982295
	191.693	0.975062	0.974832	0.999665	0.992959	0.979062
	192.726	0.975509	0.973775	0.991105	0.993919	0.976686
	193.727	0.975247	0.978993	0.996634	0.989322	0.978646
	194.758	0.97653	0.977156	0.999442	0.990911	0.982474
	195.79	0.975166	0.973072	0.992728	0.987999	0.972822
	196.822	0.973373	0.977564	0.993549	0.989805	0.98287
	197.823	0.974744	0.977199	0.99929	0.990763	0.980489
	198.855	0.973528	0.978231	0.996215	0.988499	0.976959
	199.888	0.974107	0.976021	0.987781	0.990886	0.980826
	200.92	0.97369	0.970406	0.993608	0.988298	0.97948
	201.953	0.97294	0.975254	0.992565	0.99008	0.976721
	202.952	0.973036	0.975252	0.99165	0.989598	0.973948
	203.984	0.971212	0.973355	0.995842	0.988568	0.977081
	205.017	0.972661	0.974878	0.990647	0.988613	0.977162
	206.05	0.975783	0.974695	0.997023	0.990507	0.978958
	207.049	0.974655	0.971966	0.996438	0.990426	0.979554
	208.08	0.973865	0.970785	0.989687	0.98903	0.978292
	209.114	0.974078	0.969015	0.991397	0.986775	0.978671
	210.146	0.970019	0.971554	0.990219	0.986888	0.976482
	211.146	0.970482	0.972848	0.99102	0.985623	0.975527
	212.178	0.973532	0.974098	0.998698	0.988602	0.979086
	213.177	0.972955	0.974449	0.992451	0.988943	0.978291
	214.209	0.971099	0.969948	0.9984	0.988524	0.978945
	215.242	0.971142	0.970252	0.994771	0.988708	0.975576
	216.275	0.969229	0.973769	0.991204	0.9881	0.976244
	217.307	0.970167	0.972066	0.993216	0.991094	0.980862
	218.341	0.97242	0.970009	0.995328	0.989376	0.975218
	219.372	0.970367	0.972393	0.998774	0.987942	0.973982
	220.371	0.969642	0.974587	0.994725	0.988893	0.977489
	221.405	0.969506	0.968546	0.996802	0.988163	0.974424
	222.437	0.969445	0.970007	0.999502	0.987628	0.977679
	223.469	0.968283	0.971021	0.992938	0.987255	0.944097
	224.469	0.969758	0.970854	0.996886	0.984897	0.97578
	225.502	0.968689	0.966159	0.995448	0.986637	0.972741
	226.534	0.971159	0.967142	0.99191	0.988387	0.979206
	227.566	0.969335	0.96592	0.99347	0.987347	0.977819
	228.566	0.97144	0.967215	0.992573	0.987243	0.97478
	229.598	0.970048	0.971417	0.9928	0.987848	0.976322
	230.63	0.968398	0.969572	0.996035	0.986699	0.979297
	231.662	0.970514	0.971881	0.992307	0.988895	0.970398
	232.662	0.968928	0.96573	0.998611	0.986137	0.976629
	233.694	0.96906	0.966045	0.99751	0.986564	0.972805
	234.728	0.967881	0.967872	0.988822	0.987808	0.979532
	235.759	0.968192	0.969178	0.992546	0.98531	0.975776
	236.76	0.966434	0.966668	0.991717	0.985393	0.978145
	237.792	0.966905	0.968526	0.989774	0.987682	0.976644
	238.825	0.967368	0.967858	0.989296	0.986633	0.972552
	239.857	0.964261	0.967079	0.995126	0.985269	0.973615
	240.856	0.969423	0.968004	0.997492	0.985886	0.97198
	241.889	0.965865	0.971014	0.989255	0.987642	0.97717
	242.921	0.965335	0.968368	0.989626	0.986276	0.972074
	243.954	0.963799	0.967209	0.991551	0.984605	0.971347
	244.953	0.964725	0.967929	0.992966	0.987785	0.976021
	245.986	0.964485	0.968161	0.993408	0.986045	0.977259
	247.018	0.967459	0.965847	0.993238	0.9839	0.975022
	248.05	0.964098	0.965696	0.99145	0.985119	0.975391
	249.049	0.968335	0.969341	0.991043	0.983454	0.975907
	250.082	0.966652	0.971541	0.992579	0.984115	0.976724
	251.114	0.967292	0.969616	0.995077	0.985202	0.979517
	252.148	0.964426	0.965307	0.987457	0.984372	0.97449
	253.145	0.963501	0.964648	0.997006	0.985857	0.973884
	254.18	0.964761	0.96247	0.994364	0.985542	0.978085
	255.212	0.964694	0.966306	0.995185	0.983348	0.973962
	256.243	0.966386	0.96342	0.99026	0.982328	0.973498
	257.243	0.965876	0.96241	0.989147	0.983941	0.974458
	258.277	0.960945	0.965474	0.99887	0.987824	0.977575
	259.309	0.964133	0.967077	0.993501	0.984047	0.977289
	260.341	0.962963	0.963566	0.991053	0.985982	0.975262
	261.34	0.963718	0.96566	0.994002	0.983477	0.973117
	262.373	0.965475	0.965445	0.992753	0.983615	0.972555
	263.405	0.964573	0.965513	0.990325	0.983973	0.975137
	264.437	0.963739	0.964899	0.994431	0.9845	0.975018
	265.437	0.963007	0.967087	0.990381	0.984924	0.973262
	266.47	0.962448	0.967193	0.99117	0.983181	0.973687
	267.503	0.963708	0.963525	0.992749	0.98645	0.973976
	268.535	0.96211	0.966976	0.993061	0.984084	0.977296
	269.535	0.962599	0.96264	0.99276	0.981197	0.975438
	270.566	0.960424	0.957896	0.990978	0.983982	0.972707
	271.571	0.965393	0.964835	0.995417	0.97708	0.97257
	272.598	0.963629	0.964441	0.992991	0.980792	0.973351
	273.63	0.962229	0.965662	0.992127	0.981989	0.976181
	274.663	0.96079	0.960265	0.987198	0.983237	0.97158
	275.662	0.96326	0.961289	0.993258	0.983445	0.973417
	276.694	0.961669	0.962432	0.991203	0.982758	0.974084
	277.728	0.95915	0.967668	0.989707	0.983617	0.974711
	278.76	0.961006	0.962923	0.995306	0.981538	0.974189
	279.792	0.95912	0.964692	0.995734	0.981548	0.974814
	280.826	0.960095	0.964127	0.990991	0.981074	0.972292
	281.858	0.959163	0.960927	0.992617	0.982305	0.974886
	282.856	0.958497	0.964345	0.987123	0.982664	0.972719
	283.889	0.958948	0.961025	0.987679	0.981056	0.97448
	284.922	0.960435	0.961126	0.989495	0.983264	0.971126
	285.954	0.956709	0.962502	0.989267	0.981102	0.972186
	286.953	0.956621	0.960394	0.991883	0.980322	0.974157
	287.986	0.957198	0.961226	0.988584	0.981869	0.971812
	289.018	0.959332	0.962656	0.993793	0.98176	0.973166
	290.052	0.959619	0.963512	0.990953	0.980038	0.974097
	291.051	0.962718	0.960694	0.989469	0.982349	0.972395
	292.084	0.958301	0.960476	0.99021	0.980361	0.973585
	293.116	0.957674	0.95839	0.989331	0.981864	0.970897
	294.148	0.960002	0.957399	0.989004	0.978054	0.974079
	295.148	0.958432	0.962672	0.9891	0.98157	0.971517
	296.18	0.957828	0.959766	0.988215	0.980031	0.97009
	297.212	0.960108	0.96022	0.98525	0.981165	0.973428
	298.244	0.959344	0.958238	0.989709	0.981275	0.97387
	299.244	0.956962	0.962516	0.988546	0.97993	0.975414
	300.276	0.960493	0.9573	0.993014	0.979464	0.972718
	301.31	0.958648	0.959429	0.989338	0.979197	0.970208
	302.342	0.960044	0.959417	0.99032	0.981171	0.973318
	303.375	0.960834	0.959956	0.990638	0.979058	0.971796
	304.407	0.958066	0.957443	0.990285	0.978457	0.97313
	305.439	0.957495	0.958902	0.989232	0.977941	0.970225
	306.472	0.95505	0.95786	0.990015	0.980826	0.971793
	307.505	0.956963	0.961117	0.988071	0.979654	0.972751
	308.537	0.95682	0.959763	0.988989	0.976422	0.97265
	309.536	0.957246	0.958054	0.989	0.978698	0.969927
	310.568	0.955717	0.955184	0.991277	0.978206	0.968928
	311.601	0.956906	0.956869	0.991184	0.979534	0.972642
	312.635	0.953504	0.956291	0.988614	0.979533	0.972646
	313.633	0.954621	0.957272	0.990224	0.979729	0.969952
	314.665	0.953566	0.958014	0.989982	0.978153	0.971245
	315.668	0.957299	0.956699	0.987735	0.977501	0.970918
	316.698	0.957235	0.961079	0.988772	0.978715	0.971015
	317.729	0.955051	0.955662	0.987396	0.977682	0.971352
	318.763	0.954864	0.958289	0.986603	0.980789	0.969631
	319.795	0.953384	0.948128	0.993284	0.978319	0.970477
	320.827	0.952775	0.953012	0.99113	0.976736	0.970685
	321.826	0.953979	0.958747	0.988673	0.977395	0.970772
	322.859	0.954659	0.95364	0.991041	0.976349	0.973206
	323.862	0.953715	0.953518	0.990467	0.977834	0.971138
	324.89	0.953167	0.959877	0.989028	0.977467	0.971803
	325.923	0.952923	0.954738	0.990957	0.974779	0.970845
	326.956	0.953523	0.954073	0.989681	0.978655	0.969325
	327.956	0.954393	0.956114	0.990811	0.977867	0.971833
	328.955	0.952769	0.954426	0.990329	0.978355	0.971377
	329.987	0.951164	0.956774	0.989193	0.976104	0.971773
	331.019	0.953989	0.950523	0.989369	0.979225	0.970944
	332.02	0.952992	0.952588	0.987534	0.975227	0.970147
	333.051	0.952994	0.952565	0.990385	0.976888	0.970579
	334.084	0.952769	0.954511	0.990036	0.978928	0.967857
	335.117	0.951172	0.950472	0.988088	0.974826	0.972844
	336.149	0.951274	0.950687	0.988827	0.977998	0.971319
	337.149	0.95182	0.950478	0.988386	0.975581	0.970924
	338.18	0.951511	0.950416	0.990138	0.974757	0.96983
	339.213	0.951259	0.94935	0.990233	0.97784	0.970784
	340.246	0.951126	0.951998	0.986739	0.975439	0.969138
	341.246	0.949816	0.951248	0.988679	0.978286	0.968734
	342.278	0.951736	0.949788	0.992008	0.976521	0.968051
	343.309	0.952919	0.951343	0.989882	0.974783	0.970016
	344.343	0.953434	0.954469	0.987455	0.97341	0.971271
	345.376	0.949577	0.954996	0.990224	0.977768	0.969818
	346.407	0.950485	0.948999	0.987986	0.976401	0.971148
	347.44	0.949719	0.953511	0.989205	0.976861	0.971452
	348.473	0.948943	0.954777	0.987292	0.977739	0.969552
	349.505	0.94914	0.94986	0.988432	0.973908	0.968682
	350.538	0.95025	0.947849	0.987181	0.974131	0.968209
	351.537	0.948842	0.949676	0.990656	0.975743	0.970024
	352.57	0.947772	0.948368	0.987618	0.973912	0.968886
	353.603	0.949966	0.952911	0.986352	0.975835	0.96847
	354.635	0.949265	0.951964	0.986668	0.971587	0.969642
	355.634	0.947249	0.951449	0.98541	0.975024	0.968757
	356.667	0.951427	0.950785	0.988161	0.975668	0.969396
	357.699	0.946595	0.953289	0.984986	0.97344	0.968962
	358.732	0.950756	0.946672	0.989259	0.974746	0.967679
	359.731	0.948589	0.950716	0.989182	0.975147	0.967299
	360.762	0.948684	0.949064	0.989213	0.974769	0.971734
	361.796	0.950465	0.949066	0.986258	0.972709	0.966812
	362.828	0.949608	0.947834	0.988094	0.97384	0.968894
	363.827	0.947267	0.943437	0.989494	0.974338	0.967155
	364.86	0.949397	0.945863	0.989583	0.973509	0.968692
	365.893	0.949574	0.944596	0.98766	0.973737	0.966203
	366.925	0.950461	0.94969	0.986396	0.973568	0.968524
	367.925	0.946611	0.943414	0.990852	0.972526	0.968827
	368.956	0.948148	0.948882	0.988502	0.973789	0.969223
	369.959	0.949692	0.945826	0.989383	0.972156	0.968693
	370.988	0.949025	0.943862	0.986112	0.973588	0.967689
	372.021	0.946304	0.950966	0.987508	0.972481	0.968436
	373.054	0.948456	0.945403	0.986687	0.972697	0.967637
	374.054	0.945616	0.939267	0.98521	0.974868	0.965905
	375.052	0.948033	0.945366	0.990594	0.970986	0.96803
	376.084	0.946026	0.94605	0.989865	0.97227	0.966799
	377.117	0.945556	0.94162	0.987547	0.973005	0.967675
	378.15	0.947358	0.9485	0.990264	0.971256	0.966177
	379.15	0.945652	0.947494	0.984925	0.973074	0.967128
	380.182	0.94615	0.944498	0.987456	0.973809	0.967869
	381.215	0.945331	0.949628	0.987872	0.972869	0.967558
	382.246	0.946623	0.943587	0.987045	0.968528	0.967102
	383.246	0.946721	0.947766	0.988153	0.97064	0.964735
	384.28	0.947173	0.946591	0.986829	0.971401	0.962969
	385.311	0.94779	0.945613	0.987854	0.969449	0.965869
	386.344	0.943509	0.949219	0.986566	0.971664	0.967725
	387.343	0.943973	0.944371	0.986467	0.969955	0.966056
	388.375	0.947141	0.947026	0.988202	0.971352	0.964008
	389.408	0.947759	0.949719	0.988221	0.970966	0.966131
	390.441	0.945718	0.945437	0.987019	0.971739	0.965369
	391.44	0.94316	0.947399	0.986467	0.971405	0.966485
	392.473	0.94372	0.945468	0.986775	0.970708	0.964387
	393.506	0.943396	0.944749	0.986689	0.971567	0.96658
	394.537	0.941568	0.945716	0.986853	0.969454	0.965303
	395.537	0.94347	0.942986	0.987687	0.970342	0.965859
	396.568	0.941762	0.94348	0.984276	0.970551	0.966448
	397.602	0.944521	0.945401	0.985472	0.969561	0.96525
	398.6	0.941871	0.945179	0.988377	0.969668	0.965405
	399.633	0.942941	0.943297	0.986001	0.970645	0.964534
	400.665	0.946154	0.944347	0.986189	0.968922	0.963813
	401.668	0.942363	0.943822	0.985359	0.969386	0.960371
	402.697	0.94324	0.948246	0.985008	0.968048	0.964783
	403.73	0.944102	0.944727	0.987884	0.96776	0.96336
	404.763	0.945032	0.946346	0.985629	0.970586	0.964687
	405.796	0.942845	0.941707	0.986351	0.967539	0.965016
	406.829	0.942227	0.940167	0.98617	0.971246	0.962195
	407.86	0.940752	0.942104	0.988414	0.966771	0.965734
	408.86	0.941743	0.943742	0.987022	0.971112	0.964575
	409.892	0.940735	0.941944	0.985813	0.968468	0.965749
	410.925	0.941652	0.937976	0.987207	0.969877	0.963005
	411.958	0.942475	0.945796	0.986102	0.968532	0.965187
	412.957	0.94057	0.94602	0.984357	0.969448	0.962506
	413.99	0.944739	0.945358	0.984926	0.970604	0.963084
	415.022	0.942309	0.945098	0.984174	0.969435	0.960659
	416.055	0.9422	0.941446	0.986246	0.969145	0.963493
	417.054	0.941072	0.943845	0.987045	0.969192	0.961355
	418.087	0.941577	0.942098	0.986746	0.971764	0.962996
	419.118	0.941608	0.943329	0.984638	0.970133	0.962202
	420.15	0.94066	0.939485	0.985348	0.966543	0.962011
	421.15	0.942738	0.941276	0.98596	0.968016	0.962639
	422.182	0.940628	0.943101	0.986655	0.968286	0.963982
	423.215	0.941511	0.938437	0.98623	0.968426	0.962999
	424.214	0.940352	0.942708	0.98597	0.970271	0.95804
	425.247	0.940741	0.93715	0.986727	0.971112	0.961569
	426.28	0.940694	0.939437	0.98426	0.968696	0.962407
	427.311	0.93996	0.940359	0.986595	0.968391	0.961201
	428.346	0.938086	0.939906	0.985995	0.970682	0.960528
	429.377	0.938212	0.942904	0.985079	0.966455	0.960378
	430.41	0.939925	0.940233	0.986534	0.969994	0.960876
	431.441	0.938128	0.941125	0.984047	0.966777	0.961589
	432.476	0.937791	0.939998	0.98531	0.966685	0.96191
	433.507	0.938662	0.941591	0.985051	0.967578	0.958079
	434.54	0.938147	0.939305	0.983535	0.968451	0.959685
	435.538	0.939909	0.941089	0.98628	0.966102	0.962033
	436.572	0.939152	0.939807	0.983324	0.969418	0.960472
	437.604	0.940809	0.938831	0.987037	0.967274	0.958158
	438.637	0.941636	0.940427	0.982677	0.967749	0.959491
	439.635	0.937815	0.938042	0.98419	0.968291	0.961103
	440.669	0.938236	0.937227	0.98407	0.965507	0.959241
	441.702	0.935244	0.936826	0.984886	0.966176	0.95682
	442.733	0.937671	0.936482	0.983998	0.965571	0.95917
	443.733	0.937503	0.940713	0.985406	0.967509	0.959909
	444.765	0.93719	0.94171	0.982114	0.967071	0.957469
	445.798	0.937888	0.940319	0.984409	0.969181	0.959495
	446.831	0.938892	0.937318	0.985717	0.966602	0.958278
	447.829	0.93989	0.936494	0.983061	0.970126	0.958912
	448.863	0.938822	0.935634	0.984897	0.966634	0.958039
	449.895	0.937609	0.935072	0.982912	0.964699	0.957001
	450.928	0.939952	0.938778	0.984831	0.962985	0.956414
	451.926	0.939706	0.938658	0.984214	0.965308	0.95701
	452.959	0.938003	0.937708	0.983157	0.964881	0.957091
	453.961	0.937977	0.935857	0.984995	0.968909	0.954835
	454.99	0.936935	0.936242	0.984289	0.967574	0.956631
	456.023	0.936694	0.934806	0.985506	0.964006	0.958817
	457.022	0.937211	0.937677	0.984759	0.968301	0.956129
	458.055	0.93542	0.933024	0.983588	0.964228	0.959901
	459.055	0.937393	0.937869	0.982293	0.96532	0.957093
	460.086	0.93739	0.934426	0.982365	0.968998	0.954716
	461.119	0.935466	0.939017	0.982388	0.969275	0.958582
	462.152	0.935698	0.944979	0.982322	0.964294	0.957242
	463.184	0.936201	0.933255	0.98311	0.964928	0.954765
	464.216	0.935165	0.936116	0.98109	0.965769	0.953333
	465.249	0.936657	0.934952	0.98363	0.965439	0.958761
	466.282	0.935864	0.936047	0.982592	0.964217	0.95612
	467.315	0.934208	0.934684	0.983125	0.965618	0.9548
	468.347	0.93604	0.932759	0.983369	0.969808	0.955382
	469.346	0.934242	0.929021	0.983905	0.966007	0.956446
	470.379	0.933889	0.93419	0.982063	0.962046	0.952441
	471.412	0.934199	0.930734	0.983218	0.967058	0.954558
	472.443	0.932839	0.936912	0.9836	0.966322	0.954737
	473.444	0.932758	0.934116	0.982776	0.965861	0.952358
	474.475	0.934188	0.935585	0.979993	0.966647	0.953698
	475.508	0.935924	0.933328	0.982881	0.965917	0.954709
	476.541	0.932797	0.936938	0.982377	0.965349	0.955601
	477.54	0.933655	0.932859	0.983842	0.967898	0.954253
	478.573	0.932392	0.932191	0.983009	0.961615	0.955754
	479.605	0.929909	0.937609	0.982897	0.962707	0.955161
	480.604	0.93303	0.933102	0.983478	0.966859	0.953655
	481.637	0.933239	0.936302	0.982209	0.964867	0.952499
	482.67	0.932511	0.929986	0.981236	0.961271	0.953965
	483.701	0.933473	0.932543	0.980878	0.963434	0.954662
	484.702	0.931631	0.932577	0.98424	0.964915	0.95286
	485.734	0.93376	0.936149	0.979763	0.961961	0.953825
	486.767	0.933626	0.936656	0.985795	0.96355	0.951569
	487.798	0.934025	0.931423	0.981837	0.962494	0.955117
	488.831	0.930496	0.934046	0.981329	0.965491	0.951868
	489.83	0.933171	0.933188	0.981499	0.964688	0.951447
	490.863	0.934049	0.930963	0.980519	0.963998	0.953892
	491.895	0.933064	0.920882	0.981554	0.963093	0.952524
	492.894	0.933478	0.929728	0.982828	0.961817	0.950384
	493.928	0.932784	0.930707	0.980293	0.963993	0.951065
	494.96	0.931708	0.932864	0.980392	0.965622	0.954554
	495.992	0.930384	0.929902	0.980448	0.960758	0.952526
	497.026	0.930667	0.933127	0.98293	0.962699	0.951141
	498.058	0.931693	0.932644	0.984286	0.960713	0.951622
	499.09	0.931975	0.933371	0.981192	0.962068	0.950207
	500.123	0.932183	0.931321	0.981093	0.964861	0.95156
	501.156	0.932533	0.930768	0.981568	0.964057	0.950164
	502.187	0.933091	0.931709	0.979498	0.964656	0.949552
	503.22	0.933294	0.932604	0.978216	0.963622	0.948952
	504.253	0.930002	0.937157	0.979157	0.961291	0.947724
	505.286	0.92998	0.9312	0.980936	0.965286	0.951522
	506.318	0.930973	0.929559	0.981048	0.961391	0.949504
	507.351	0.929815	0.933219	0.98094	0.963224	0.947592
	508.383	0.93108	0.928674	0.981038	0.962364	0.949717
	509.416	0.930747	0.926957	0.981232	0.963236	0.949062
	510.415	0.931516	0.927749	0.980726	0.962847	0.953764
	511.447	0.931535	0.929171	0.980985	0.963649	0.951913
	512.479	0.928241	0.928778	0.980314	0.964565	0.949622
	513.513	0.92774	0.930261	0.981314	0.964691	0.948468
	514.511	0.927438	0.928935	0.979228	0.962521	0.95149
	515.545	0.929794	0.928604	0.980876	0.963264	0.948885
	516.577	0.928117	0.930054	0.980311	0.962875	0.948012
	517.609	0.929196	0.930445	0.980657	0.964739	0.950054
	518.642	0.929551	0.930229	0.979329	0.961536	0.946528
	519.642	0.927274	0.927967	0.979672	0.964279	0.94779
	520.674	0.927535	0.929833	0.980979	0.960433	0.947355
	521.706	0.92763	0.930649	0.979343	0.961505	0.94571
	522.738	0.928046	0.929304	0.978083	0.962614	0.947654
	523.772	0.928314	0.928018	0.9829	0.961438	0.947728
	524.804	0.929001	0.93069	0.978387	0.961102	0.948219
	525.836	0.929456	0.929988	0.98197	0.958945	0.948605
	526.869	0.927708	0.931056	0.979978	0.961997	0.946861
	527.901	0.929591	0.931896	0.97974	0.960562	0.947639
	528.9	0.928411	0.929284	0.978914	0.960249	0.945287
	529.932	0.927	0.932222	0.981084	0.962129	0.948738
	530.965	0.927728	0.927199	0.979442	0.962423	0.948327
	531.999	0.928382	0.929198	0.979035	0.960794	0.945251
	533.031	0.927634	0.924385	0.978745	0.958924	0.945208
	534.063	0.929753	0.932615	0.974898	0.963228	0.94615
	535.062	0.9282	0.937172	0.979421	0.963433	0.944476
	536.096	0.924172	0.928184	0.981237	0.96181	0.944882
	537.127	0.926383	0.928789	0.978133	0.960118	0.944542
	538.159	0.925978	0.927543	0.976843	0.96279	0.945398
	539.192	0.926794	0.928939	0.981112	0.96073	0.944719
	540.226	0.927037	0.931317	0.97904	0.960114	0.947384
	541.258	0.926074	0.932418	0.979048	0.960363	0.947297
	542.29	0.926217	0.921828	0.975981	0.95755	0.945781
	543.29	0.924327	0.927406	0.979309	0.957282	0.943494
	544.322	0.926152	0.928872	0.977977	0.959026	0.943777
	545.354	0.925755	0.927218	0.980598	0.960959	0.946435
	546.386	0.924061	0.930252	0.979186	0.960795	0.945591
	547.386	0.924857	0.929835	0.980156	0.960779	0.94252
	548.419	0.927148	0.928992	0.976131	0.958202	0.941959
	549.451	0.923274	0.926196	0.97995	0.9592	0.94627
	550.483	0.926657	0.929723	0.979603	0.958606	0.945102
	551.483	0.923524	0.928536	0.979398	0.959767	0.943008
	552.515	0.92588	0.930374	0.977559	0.958667	0.943372
	553.547	0.926529	0.925604	0.977555	0.960019	0.942624
	554.581	0.924829	0.925513	0.979274	0.961958	0.943502
	555.614	0.924659	0.931099	0.975885	0.956344	0.94175
	556.646	0.925888	0.926718	0.978628	0.9597	0.94545
	557.679	0.924924	0.925983	0.978395	0.958487	0.942612
	558.71	0.923124	0.926385	0.976021	0.957766	0.941924
	559.743	0.921673	0.925159	0.978192	0.958646	0.945015
	560.777	0.922266	0.922826	0.978656	0.961569	0.941666
	561.808	0.924856	0.923098	0.978778	0.958361	0.940769
	562.841	0.923241	0.923855	0.977139	0.960168	0.942633
	563.873	0.92483	0.924773	0.978341	0.959407	0.941207
	564.906	0.922903	0.923745	0.977312	0.958299	0.941195
	565.939	0.923686	0.924388	0.976253	0.957425	0.941143
	566.971	0.922407	0.920711	0.976026	0.95712	0.941807
	567.97	0.925061	0.924077	0.977955	0.95638	0.942406
	569.003	0.923289	0.922596	0.977067	0.957831	0.941362
	570.035	0.924173	0.925249	0.976981	0.958488	0.942326
	571.034	0.922599	0.926284	0.974656	0.958375	0.942883
	572.066	0.922614	0.925138	0.978069	0.956238	0.941945
	573.1	0.922871	0.929938	0.976373	0.959534	0.942506
	574.132	0.923826	0.925918	0.975514	0.958279	0.940508
	575.164	0.921322	0.924618	0.978688	0.959824	0.940656
	576.163	0.922102	0.929803	0.978258	0.957272	0.941321
	577.197	0.921645	0.926402	0.978073	0.959767	0.940955
	578.23	0.924592	0.925333	0.976972	0.957018	0.939104
	579.261	0.922972	0.922676	0.977043	0.956657	0.940649
	580.294	0.921102	0.924181	0.977658	0.959567	0.937957
	581.326	0.921259	0.924275	0.977178	0.957855	0.942621
	582.327	0.923879	0.922677	0.973908	0.956896	0.941404
	583.359	0.921089	0.922333	0.976003	0.957137	0.939823
	584.391	0.919972	0.923813	0.977123	0.956792	0.938592
	585.422	0.922781	0.923885	0.973855	0.960107	0.939139
	586.456	0.921354	0.923077	0.974383	0.957399	0.939306
	587.489	0.922845	0.92001	0.975628	0.958414	0.939637
	588.521	0.923511	0.92422	0.976669	0.953885	0.937906
	589.553	0.921552	0.923638	0.974875	0.956003	0.937845
	590.586	0.921017	0.921522	0.974388	0.953959	0.938246
	591.619	0.92019	0.924856	0.977773	0.958962	0.936754
	592.652	0.921	0.92154	0.974119	0.956196	0.937943
	593.684	0.919931	0.923788	0.975438	0.954925	0.938431
	594.717	0.923347	0.921161	0.974919	0.95418	0.937786
	595.748	0.920681	0.922703	0.977443	0.960288	0.937709
	596.748	0.921362	0.923065	0.976566	0.960116	0.936251
	597.781	0.921701	0.920988	0.973794	0.957968	0.937782
	598.813	0.921748	0.921805	0.975134	0.958566	0.936719
	599.846	0.920839	0.921329	0.978181	0.955338	0.937645
	600.878	0.92075	0.927585	0.976663	0.9551	0.938653
	601.91	0.919138	0.923201	0.975829	0.957858	0.936338
	602.943	0.921497	0.924598	0.974558	0.955264	0.938348
	603.977	0.920113	0.921852	0.974181	0.955916	0.93689
	605.008	0.919829	0.921246	0.976959	0.956487	0.93932
	606.041	0.918494	0.920574	0.976393	0.957029	0.936005
	607.039	0.919522	0.922336	0.975763	0.954029	0.937489
	608.073	0.918292	0.92218	0.974497	0.957776	0.937135
	609.105	0.919654	0.921815	0.97441	0.957008	0.935614
	610.137	0.920075	0.922183	0.972329	0.954059	0.936736
	611.137	0.919925	0.922099	0.974708	0.954235	0.937062
	612.169	0.921953	0.921938	0.975437	0.956782	0.936789
	613.202	0.918494	0.92454	0.976293	0.958165	0.936482
	614.235	0.9213	0.920689	0.976515	0.958363	0.937511
	615.266	0.917849	0.921026	0.976562	0.957783	0.934608
	616.3	0.920874	0.921969	0.973262	0.955393	0.936271
	617.333	0.921771	0.923056	0.976625	0.955802	0.936134
	618.364	0.920028	0.924269	0.97519	0.956828	0.935774
	619.396	0.919729	0.92475	0.976707	0.955767	0.934836
	620.43	0.918916	0.924721	0.973897	0.955782	0.93577
	621.43	0.919227	0.923196	0.974683	0.960765	0.938897
	622.461	0.917739	0.923347	0.974078	0.954568	0.934365
	623.494	0.918464	0.924339	0.972729	0.95791	0.935206
	624.527	0.919372	0.922508	0.974755	0.955426	0.935915
	625.56	0.919967	0.921854	0.972868	0.95502	0.933815
	626.591	0.918786	0.919646	0.975664	0.956252	0.934513
	627.624	0.921594	0.922042	0.975215	0.954902	0.936715
	628.658	0.91805	0.923414	0.973927	0.954845	0.935449
	629.689	0.915942	0.921237	0.972774	0.953483	0.934241
	630.722	0.917282	0.921403	0.973823	0.952156	0.93664
	631.754	0.918475	0.923487	0.974951	0.955031	0.934815
	632.788	0.916225	0.92204	0.973673	0.956206	0.935286
	633.819	0.917667	0.922733	0.975227	0.953844	0.935223
	634.852	0.917699	0.923948	0.971103	0.956499	0.933867
	635.885	0.919298	0.920717	0.973627	0.954076	0.932773
	636.917	0.918873	0.921412	0.976179	0.95497	0.934742
	637.95	0.918795	0.922744	0.971691	0.954898	0.932812
	638.982	0.91515	0.919948	0.975424	0.952549	0.932125
	640.015	0.914668	0.921768	0.971434	0.954107	0.933577
	641.047	0.918113	0.923427	0.97471	0.955199	0.934141
	642.08	0.914591	0.922157	0.977366	0.95686	0.931686
	643.113	0.917738	0.919642	0.971547	0.95601	0.932214
	644.144	0.91602	0.922231	0.975819	0.955497	0.933475
	645.145	0.916175	0.920093	0.975619	0.954617	0.932015
	646.176	0.915311	0.922874	0.974409	0.951227	0.935394
	647.209	0.915945	0.922284	0.973803	0.953613	0.932595
	648.242	0.916052	0.92084	0.974774	0.953747	0.932235
	649.274	0.913276	0.918133	0.971809	0.953548	0.933522
	650.307	0.916249	0.920049	0.972379	0.954983	0.932819
	651.34	0.915687	0.921013	0.974315	0.952284	0.933361
	652.372	0.919018	0.91712	0.973438	0.955096	0.93311
	653.404	0.915387	0.921443	0.972402	0.951837	0.931704
	654.437	0.917042	0.920832	0.975846	0.953042	0.931632
	655.47	0.915739	0.919884	0.975464	0.955918	0.931456
	656.502	0.9163	0.921968	0.975481	0.955299	0.934342
	657.536	0.915272	0.922956	0.973959	0.955436	0.93112
	658.567	0.917596	0.923059	0.977607	0.956217	0.932565
	659.6	0.916015	0.920695	0.972557	0.95482	0.930905
	660.598	0.916874	0.920977	0.973258	0.956453	0.929561
	661.632	0.914051	0.918214	0.972218	0.953209	0.932612
	662.663	0.915393	0.921877	0.973162	0.952151	0.931199
	663.696	0.917404	0.920779	0.973776	0.952687	0.933092
	664.729	0.915544	0.92077	0.973828	0.95316	0.930899
	665.762	0.916161	0.920743	0.972626	0.952965	0.931092
	666.793	0.916171	0.92269	0.973125	0.952129	0.929613
	667.826	0.916639	0.921071	0.972057	0.953089	0.93135
	668.831	0.916251	0.920315	0.971566	0.953783	0.930738
	669.858	0.915369	0.921738	0.97316	0.952657	0.931532
	670.89	0.915767	0.920605	0.9756	0.956176	0.930957
	671.923	0.91594	0.923022	0.97275	0.954488	0.929798
	672.956	0.915629	0.918517	0.972789	0.95458	0.931041
	673.989	0.915172	0.922041	0.973563	0.952504	0.931922
	675.02	0.914617	0.920604	0.97553	0.953661	0.930645
	676.054	0.91427	0.918853	0.972781	0.951066	0.931214
	677.086	0.913948	0.918524	0.974258	0.949924	0.932045
	678.119	0.917073	0.919523	0.97321	0.952467	0.929667
	679.151	0.914108	0.919374	0.974711	0.950676	0.932495
	680.184	0.913042	0.919201	0.972124	0.952635	0.932328
	681.216	0.915253	0.919487	0.971533	0.949503	0.931638
	682.249	0.914187	0.918314	0.972427	0.952692	0.932516
	683.281	0.914322	0.919674	0.974844	0.95324	0.931058
	684.314	0.914613	0.919689	0.972635	0.954806	0.930491
	685.346	0.915542	0.920348	0.970182	0.951643	0.929959
	686.379	0.914593	0.918994	0.970684	0.954692	0.92962
	687.411	0.912334	0.919323	0.970909	0.953665	0.930213
	688.443	0.913014	0.919532	0.970806	0.951525	0.929459
	689.477	0.912522	0.916227	0.969402	0.952244	0.929434
	690.51	0.911774	0.915389	0.97028	0.951072	0.928448
	691.541	0.914597	0.921865	0.970843	0.95169	0.928446
	692.542	0.913076	0.91989	0.972174	0.954512	0.929187
	693.573	0.912617	0.919429	0.971007	0.951801	0.929454
	694.605	0.911589	0.915036	0.973559	0.952182	0.927884
	695.638	0.908601	0.919346	0.968109	0.954967	0.928092
	696.637	0.911966	0.919772	0.971893	0.953828	0.929436
	697.67	0.914238	0.919018	0.973297	0.954039	0.928847
	698.703	0.912161	0.919718	0.968737	0.950979	0.928443
	699.735	0.912358	0.919165	0.972121	0.950698	0.927788
	700.768	0.913472	0.920113	0.973471	0.949904	0.928877
	701.801	0.912533	0.918043	0.972388	0.95196	0.927096
	702.833	0.912849	0.916226	0.971439	0.951867	0.9294
	703.865	0.912417	0.9154	0.972867	0.950252	0.928497
	704.899	0.910806	0.913498	0.971522	0.952796	0.927494
	705.93	0.912833	0.918157	0.968327	0.954169	0.928659
	706.962	0.913286	0.914501	0.972136	0.949503	0.92747
	707.996	0.91247	0.915225	0.969596	0.95123	0.927524
	709.029	0.910874	0.913814	0.972282	0.950289	0.928768
	710.061	0.913618	0.915403	0.973944	0.949506	0.928549
	711.094	0.912631	0.916956	0.967996	0.948774	0.928121
	712.125	0.910196	0.91347	0.97097	0.950385	0.92736
	713.158	0.909512	0.916337	0.972028	0.947292	0.926929
	714.19	0.911248	0.915365	0.970198	0.955724	0.929816
	715.224	0.909797	0.915873	0.9685	0.951101	0.92803
	716.255	0.910644	0.914444	0.970535	0.953777	0.929748
	717.288	0.91093	0.914783	0.96942	0.943477	0.928605
	718.322	0.911252	0.913989	0.970929	0.950065	0.928702
	719.353	0.909478	0.913543	0.971689	0.952235	0.926067
	720.386	0.911456	0.915339	0.968813	0.951001	0.9276
	721.418	0.911723	0.916211	0.970643	0.953963	0.928454
	722.451	0.911895	0.918858	0.96869	0.950537	0.92697
	723.484	0.909779	0.91535	0.972967	0.952598	0.927493
	724.515	0.911315	0.916267	0.971668	0.953109	0.927284
	725.549	0.910911	0.91446	0.969052	0.951229	0.925281
	726.581	0.911335	0.915458	0.966991	0.952229	0.926316
	727.614	0.910469	0.915286	0.967713	0.949366	0.928261
	728.645	0.912243	0.916454	0.968856	0.949133	0.926509
	729.679	0.910479	0.92104	0.968826	0.950197	0.925652
	730.711	0.910158	0.916988	0.966364	0.951192	0.925005
	731.744	0.908633	0.916155	0.967036	0.95114	0.926361
	732.777	0.911146	0.91353	0.973807	0.947529	0.927483
	733.808	0.910609	0.917398	0.970053	0.954276	0.92525
	734.809	0.909471	0.912707	0.972356	0.953011	0.924666
	735.84	0.911217	0.913257	0.96756	0.949563	0.927481
	736.873	0.910477	0.914701	0.969164	0.949798	0.925287
	737.906	0.908576	0.914106	0.966591	0.94862	0.924213
	738.938	0.90857	0.910072	0.971268	0.94998	0.926608
	739.971	0.908986	0.915258	0.970311	0.950559	0.924929
	741.004	0.909074	0.912775	0.971501	0.953952	0.92692
	742.035	0.910428	0.915566	0.968441	0.948434	0.92581
	743.036	0.909084	0.912701	0.971051	0.950212	0.927003
	744.067	0.91026	0.911755	0.969118	0.945881	0.926383
	745.1	0.909967	0.913324	0.970638	0.950632	0.925696
	746.099	0.909694	0.914826	0.967928	0.950104	0.926266
	747.133	0.910883	0.914158	0.970725	0.947931	0.924766
	748.165	0.907253	0.913399	0.96776	0.947047	0.925021
	749.197	0.906258	0.913784	0.970486	0.950492	0.925415
	750.196	0.909455	0.916507	0.969415	0.95165	0.926266
	751.23	0.906886	0.914651	0.970444	0.948123	0.924456
	752.262	0.908551	0.914996	0.965451	0.950171	0.924333
	753.294	0.90954	0.915763	0.971074	0.94885	0.925608
	754.327	0.908651	0.911698	0.969947	0.950951	0.924416
	755.358	0.908303	0.914014	0.966347	0.948746	0.924782
	756.359	0.910145	0.915627	0.97164	0.949271	0.923796
	757.391	0.907721	0.916605	0.971145	0.950589	0.924587
	758.423	0.907899	0.913066	0.968813	0.945399	0.92588
	759.422	0.908874	0.911569	0.972954	0.951395	0.924758
	760.455	0.90681	0.911813	0.969228	0.946996	0.921689
	761.487	0.907829	0.911129	0.971729	0.946129	0.923926
	762.52	0.907866	0.91052	0.971939	0.949571	0.924609
	763.52	0.906462	0.913362	0.970456	0.948331	0.924708
	764.552	0.905615	0.910228	0.970068	0.9452	0.922772
	765.585	0.908995	0.910572	0.971202	0.948074	0.924549
	766.617	0.907151	0.911066	0.967894	0.945627	0.925925
	767.65	0.906809	0.910844	0.969941	0.947143	0.925806
	768.682	0.908274	0.912207	0.968788	0.945698	0.923816
	769.714	0.90984	0.910541	0.969186	0.947297	0.923597
	770.747	0.90869	0.910713	0.968603	0.947648	0.924247
	771.78	0.908387	0.90956	0.967826	0.94894	0.922733
	772.812	0.907609	0.910071	0.969537	0.945886	0.925493
	773.844	0.908453	0.910158	0.969123	0.943823	0.923693
	774.876	0.909075	0.904599	0.969569	0.945617	0.922995
	775.911	0.908344	0.911777	0.971488	0.946619	0.923706
	776.942	0.908585	0.907991	0.967946	0.945182	0.922783
	777.975	0.908867	0.90725	0.971622	0.948185	0.924003
	779.007	0.90677	0.905191	0.968772	0.949327	0.922935
	780.039	0.907339	0.90784	0.968727	0.94931	0.919265
	781.072	0.908475	0.905214	0.967841	0.949419	0.923942
	782.104	0.909368	0.913428	0.969643	0.948674	0.922195
	783.139	0.909861	0.904734	0.96827	0.949167	0.924416
	784.17	0.907873	0.910286	0.967051	0.946967	0.921366
	785.203	0.908866	0.910767	0.970064	0.949398	0.920749
	786.235	0.90672	0.909055	0.966836	0.947902	0.924524
	787.268	0.906732	0.90566	0.969798	0.948472	0.921654
	788.3	0.906854	0.912639	0.969143	0.950229	0.924795
	789.333	0.905459	0.91386	0.967213	0.949418	0.920985
	790.366	0.906828	0.912775	0.96799	0.948781	0.922644
	791.398	0.906438	0.910503	0.968676	0.949367	0.922208
	792.43	0.905242	0.909059	0.967069	0.949299	0.922812
	793.462	0.90743	0.907907	0.969633	0.950217	0.923829
	794.496	0.903936	0.906264	0.967869	0.952639	0.92061
	795.528	0.905495	0.910153	0.967087	0.949137	0.921001
	796.56	0.907855	0.909841	0.96885	0.946411	0.92282
	797.594	0.905653	0.910841	0.968456	0.951836	0.920876
	798.625	0.907464	0.910719	0.967487	0.950771	0.922952
	799.657	0.904693	0.910559	0.969718	0.95093	0.92158
	800.69	0.905605	0.911394	0.966766	0.949961	0.920342
	801.724	0.9063	0.909494	0.966897	0.952519	0.921727
	802.756	0.907277	0.908588	0.967432	0.950451	0.921527
	803.787	0.904691	0.910818	0.966447	0.950293	0.92082
	804.821	0.906894	0.910499	0.970147	0.946938	0.920463
	805.853	0.906924	0.913397	0.9687	0.949063	0.921152
	806.886	0.906333	0.91268	0.969597	0.94671	0.921401
	807.918	0.906367	0.90604	0.968101	0.948494	0.920453
	808.923	0.90491	0.91027	0.970152	0.951688	0.920672
	809.951	0.904874	0.908809	0.966339	0.948801	0.91921
	810.983	0.905053	0.912269	0.967096	0.946924	0.921626
	812.016	0.90741	0.911844	0.968822	0.947465	0.921277
	813.047	0.905893	0.909462	0.969441	0.948364	0.920885
	814.081	0.904744	0.910492	0.967932	0.947941	0.921014
	815.114	0.904478	0.909269	0.966199	0.95089	0.919526
	816.146	0.904856	0.909018	0.9694	0.949166	0.922761
	817.178	0.906111	0.90797	0.965132	0.949621	0.921821
	818.21	0.904721	0.911024	0.96609	0.946526	0.921287
	819.213	0.902676	0.906512	0.967178	0.948503	0.919443
	820.242	0.904536	0.906493	0.969048	0.946437	0.920289
	821.274	0.904768	0.9108	0.966586	0.946876	0.921543
	822.307	0.9059	0.907504	0.969272	0.94529	0.921295
	823.306	0.904033	0.907987	0.969112	0.948341	0.921239
	824.306	0.906162	0.908819	0.969757	0.948998	0.919732
	825.338	0.904278	0.908054	0.96828	0.947016	0.922798
	826.37	0.904285	0.909463	0.96649	0.94707	0.920327
	827.371	0.905234	0.909014	0.969258	0.950055	0.919436
	828.402	0.903601	0.909298	0.9694	0.948103	0.921375
	829.434	0.902186	0.908182	0.966292	0.947392	0.963274
	830.469	0.905207	0.909141	0.967378	0.946909	0.919419
	831.501	0.90327	0.908965	0.969325	0.948518	0.920065
	832.533	0.90365	0.906153	0.967957	0.94777	0.92023
	833.565	0.903658	0.908649	0.96984	0.947009	0.921908
	834.597	0.904793	0.906275	0.96625	0.945783	0.918566
	835.63	0.903265	0.907289	0.967077	0.948326	0.920136
	836.663	0.903952	0.905853	0.967382	0.946829	0.920434
	837.696	0.904019	0.908007	0.967789	0.947965	0.919967
	838.727	0.90282	0.906346	0.966313	0.948634	0.919015
	839.761	0.903113	0.907371	0.967757	0.94685	0.919738
	840.793	0.902726	0.90807	0.964617	0.947017	0.917251
	841.826	0.902537	0.905031	0.967896	0.949801	0.916847
	842.858	0.903925	0.90546	0.967016	0.948372	0.917849
	843.89	0.903274	0.906078	0.965714	0.949609	0.920484
	844.923	0.904504	0.907992	0.965707	0.949093	0.919631
	845.957	0.901646	0.90393	0.965436	0.947919	0.917277
	846.988	0.906753	0.907288	0.969497	0.947389	0.921987
	848.021	0.902899	0.905374	0.968619	0.945957	0.919706
	849.053	0.903535	0.907196	0.966769	0.947396	0.920181
	850.086	0.904769	0.905961	0.969548	0.948493	0.917355
	851.086	0.903998	0.905952	0.968958	0.948724	0.919706
	852.117	0.902517	0.90636	0.966941	0.947637	0.918555
	853.122	0.903351	0.905538	0.968652	0.94743	0.917598
	854.149	0.904923	0.907799	0.96932	0.945258	0.918194
	855.182	0.901787	0.903997	0.967833	0.944101	0.92011
	856.215	0.904354	0.905867	0.968557	0.94711	0.918066
	857.248	0.902106	0.903389	0.965907	0.947665	0.918505
	858.279	0.90317	0.906352	0.967979	0.944338	0.917347
	859.312	0.903705	0.906085	0.968075	0.947405	0.917798
	860.345	0.902525	0.906336	0.967896	0.946395	0.918759
	861.377	0.903734	0.904837	0.967792	0.945979	0.917126
	862.41	0.903728	0.904286	0.968643	0.947111	0.918076
	863.443	0.901199	0.904693	0.968005	0.948002	0.918588
	864.475	0.903194	0.905982	0.970762	0.946726	0.917461
	865.506	0.904524	0.905503	0.968485	0.945413	0.915428
	866.541	0.901864	0.906376	0.966747	0.950368	0.916194
	867.572	0.904757	0.90826	0.967047	0.945603	0.91674
	868.604	0.903172	0.907097	0.96473	0.946075	0.919581
	869.638	0.902034	0.906683	0.969167	0.944731	0.918866
	870.671	0.902733	0.903499	0.965089	0.943893	0.919861
	871.702	0.900738	0.906342	0.969143	0.945138	0.919317
	872.735	0.903115	0.906605	0.967783	0.945828	0.918459
	873.768	0.902284	0.90552	0.965121	0.944224	0.91818
	874.801	0.90145	0.906249	0.965863	0.945002	0.916816
	875.833	0.903451	0.907158	0.967882	0.947132	0.919084
	876.866	0.902139	0.90652	0.969738	0.94448	0.918435
	877.897	0.902549	0.903946	0.968893	0.944419	0.916789
	878.898	0.903111	0.90423	0.967783	0.944671	0.918388
	879.929	0.903124	0.907587	0.966165	0.946669	0.918424
	880.962	0.903722	0.904119	0.966268	0.947026	0.917009
	881.995	0.900837	0.906358	0.967813	0.945192	0.918228
	883.027	0.900939	0.900945	0.971292	0.947827	0.91625
	884.059	0.901717	0.905578	0.96668	0.946989	0.917132
	885.092	0.901804	0.901921	0.964397	0.947155	0.916563
	886.125	0.899988	0.906243	0.966742	0.947483	0.915412
	887.157	0.901082	0.902827	0.966095	0.945756	0.916251
	888.191	0.902226	0.904764	0.967656	0.948409	0.917391
	889.222	0.901756	0.905596	0.966858	0.946533	0.91637
	890.255	0.901383	0.906196	0.967202	0.94622	0.917765
	891.289	0.900105	0.90205	0.966155	0.94687	0.918788
	892.321	0.901878	0.903581	0.966338	0.945426	0.915251
	893.352	0.899512	0.905666	0.968409	0.948238	0.917042
	894.352	0.90191	0.902172	0.96603	0.947035	0.915512
	895.384	0.900699	0.902794	0.970216	0.948597	0.916541
	896.418	0.901614	0.903542	0.965868	0.945946	0.917123
	897.449	0.902609	0.902698	0.966145	0.946226	0.916223
	898.482	0.901924	0.906057	0.967319	0.945678	0.915802
	899.514	0.901506	0.904124	0.96643	0.945921	0.915935
	900.547	0.899201	0.903308	0.964677	0.94604	0.914194
	901.579	0.902848	0.901501	0.966616	0.946999	0.9155
	902.612	0.900652	0.903486	0.969421	0.944348	0.916435
	903.644	0.900934	0.902487	0.966398	0.944282	0.915861
	904.645	0.899947	0.902212	0.966905	0.946989	0.915744
	905.677	0.900467	0.901779	0.967492	0.94659	0.916887
	906.709	0.902952	0.903729	0.969001	0.94637	0.917917
	907.742	0.901386	0.904919	0.969884	0.943341	0.918071
	908.774	0.900361	0.902257	0.96954	0.947705	0.917334
	909.807	0.900534	0.900482	0.968114	0.946621	0.916602
	910.838	0.899764	0.901688	0.965816	0.946905	0.91453
	911.871	0.902829	0.903871	0.965119	0.943463	0.914245
	912.874	0.899487	0.899377	0.96778	0.942757	0.914747
	913.903	0.897763	0.902306	0.967132	0.940475	0.916663
	914.936	0.900653	0.903497	0.966325	0.946491	0.915956
	915.969	0.900875	0.902465	0.967162	0.944779	0.915583
	917.001	0.89959	0.903066	0.967956	0.944993	0.91642
	918.034	0.900307	0.90069	0.966894	0.939991	0.914084
	919.066	0.901141	0.904612	0.967817	0.943765	0.914814
	920.064	0.897735	0.900197	0.965975	0.941535	0.916524
	921.098	0.898313	0.898519	0.965075	0.945581	0.914666
	922.131	0.900135	0.903342	0.968869	0.945036	0.915595
	923.162	0.899964	0.902669	0.966894	0.94498	0.916548
	924.195	0.898564	0.903491	0.964356	0.946095	0.914801
	925.228	0.900206	0.905276	0.968929	0.945861	0.917758
	926.261	0.898549	0.901297	0.967218	0.946353	0.915087
	927.294	0.899092	0.901798	0.965263	0.945932	0.913501
	928.326	0.900219	0.900996	0.968329	0.945462	0.915179
	929.358	0.898834	0.900826	0.964088	0.942661	0.913763
	930.391	0.901866	0.904229	0.964411	0.947681	0.917672
	931.422	0.899213	0.902447	0.96736	0.947797	0.914874
	932.456	0.89762	0.904015	0.9649	0.947328	0.914506
	933.489	0.898107	0.901185	0.969727	0.943179	0.914906
	934.52	0.899145	0.900681	0.966936	0.944942	0.915343
	935.553	0.899305	0.901727	0.965587	0.947307	0.915808
	936.552	0.900338	0.900166	0.965129	0.94349	0.915489
	937.586	0.897498	0.901963	0.96525	0.94686	0.914
	938.617	0.898877	0.901977	0.966977	0.946182	0.915307
	939.649	0.898649	0.901838	0.964501	0.949438	0.912603
	940.683	0.897532	0.901441	0.965041	0.950106	0.912925
	941.716	0.898549	0.903542	0.963378	0.948511	0.914238
	942.747	0.898667	0.901566	0.965596	0.945444	0.913179
	943.779	0.89929	0.90271	0.966515	0.946185	0.914237
	944.813	0.899186	0.904251	0.963511	0.945554	0.91667
	945.846	0.897733	0.904313	0.967557	0.947635	0.914305
	946.877	0.89914	0.901065	0.965621	0.94804	0.912112
	947.91	0.897136	0.899144	0.965328	0.94564	0.913666
	948.943	0.900689	0.902063	0.967325	0.950462	0.913372
	949.945	0.899114	0.900437	0.969006	0.948418	0.914688
	950.974	0.89973	0.902746	0.966468	0.944437	0.91391
	952.007	0.900475	0.89944	0.966959	0.945133	0.913745
	953.006	0.899406	0.898885	0.966189	0.94532	0.912163
	954.039	0.899454	0.899862	0.964072	0.942727	0.913171
	955.072	0.901174	0.899901	0.966292	0.943812	0.915311
	956.104	0.899421	0.898977	0.966543	0.943393	0.911752
	957.103	0.899908	0.902441	0.969635	0.946902	0.914472
	958.136	0.899524	0.89978	0.964876	0.94546	0.912342
	959.169	0.90122	0.902608	0.965415	0.944656	0.912718
	960.2	0.900399	0.900152	0.965811	0.944519	0.91133
	961.234	0.899993	0.897361	0.966069	0.944192	0.913847
	962.266	0.901451	0.899924	0.965305	0.948695	0.913049
	963.27	0.898934	0.898869	0.96799	0.947344	0.913175
	964.298	0.898455	0.899702	0.964994	0.946231	0.912682
	965.331	0.900246	0.900034	0.965629	0.948073	0.914251
	966.363	0.89768	0.89847	0.965179	0.944617	0.914114
	967.363	0.900484	0.900945	0.964436	0.944759	0.91231
	968.362	0.897266	0.896969	0.967246	0.944041	0.912791
	969.393	0.89867	0.89852	0.967358	0.945777	0.913885
	970.396	0.897421	0.89635	0.968128	0.94429	0.913524
	971.425	0.897453	0.899057	0.965105	0.946766	0.912871
	972.458	0.896756	0.898216	0.967039	0.945612	0.911628
	973.491	0.898417	0.896724	0.966786	0.945841	0.913381
	974.524	0.898325	0.899484	0.967301	0.94321	0.912431
	975.555	0.897586	0.902109	0.967141	0.943289	0.91152
	976.588	0.897735	0.897235	0.965893	0.943385	0.911986
	977.621	0.896365	0.899982	0.965998	0.944937	0.912798
	978.653	0.898073	0.898732	0.967502	0.945123	0.9124
	979.686	0.895893	0.899338	0.969378	0.944618	0.913309
	980.719	0.898871	0.898317	0.965191	0.947899	0.912191
	981.75	0.895568	0.901209	0.966252	0.945932	0.911281
	982.784	0.897223	0.90172	0.964012	0.945796	0.911191
	983.817	0.89594	0.901231	0.966663	0.947936	0.912381
	984.849	0.894797	0.902878	0.966471	0.947897	0.912387
	985.881	0.895183	0.901327	0.965582	0.94347	0.911854
	986.915	0.897118	0.901853	0.967188	0.944177	0.910669
	987.946	0.896633	0.898817	0.964981	0.944101	0.910708
	988.979	0.898273	0.896951	0.966111	0.942477	0.912103
	990.011	0.89668	0.901302	0.965248	0.946427	0.911192
	991.044	0.896097	0.901124	0.964846	0.943674	0.912079
	992.044	0.895059	0.901851	0.965109	0.946388	0.911241
	993.075	0.896425	0.902262	0.965089	0.942885	0.910956
	994.108	0.896297	0.897963	0.964729	0.94518	0.910472
	995.107	0.897346	0.9014	0.966401	0.945102	0.912079
	996.14	0.896329	0.901726	0.96858	0.945855	0.911631
	997.173	0.896638	0.900347	0.967049	0.945959	0.911146
	998.205	0.897221	0.904625	0.967073	0.944566	0.910335
	999.237	0.898991	0.901772	0.965486	0.944289	0.910689
	1000.27	0.897618	0.900315	0.965232	0.948262	0.911479
	1001.3	0.894527	0.900423	0.963612	0.946846	0.909314
	1002.34	0.89746	0.900218	0.964595	0.944619	0.911451
	1003.37	0.898499	0.900069	0.966034	0.945706	0.909495
	1004.37	0.894006	0.899625	0.966054	0.947313	0.910416
	1005.4	0.895486	0.899013	0.964076	0.945021	0.910729
	1006.43	0.8972	0.900903	0.964461	0.945255	0.910496
	1007.46	0.896638	0.902543	0.962461	0.942777	0.909914
	1008.46	0.895353	0.898915	0.965072	0.944504	0.911555
	1009.5	0.89659	0.898023	0.965684	0.946603	0.911644
	1010.53	0.89571	0.897472	0.964474	0.94751	0.908735
	1011.56	0.896885	0.896553	0.963685	0.944797	0.910395
	1012.59	0.89606	0.900383	0.96617	0.946347	0.910767
	1013.63	0.897194	0.899609	0.963954	0.948385	0.909718
	1014.66	0.895837	0.899263	0.964732	0.944975	0.910129
	1015.66	0.894131	0.897263	0.966026	0.946933	0.911667
	1016.66	0.896806	0.900617	0.96603	0.944983	0.908952
	1017.69	0.896239	0.899115	0.963203	0.944118	0.911122
	1018.72	0.89571	0.8967	0.963677	0.94417	0.911667
	1019.76	0.895663	0.896722	0.965086	0.948997	0.911139
	1020.79	0.897692	0.897099	0.966973	0.944639	0.909361
	1021.82	0.894765	0.900558	0.966261	0.946915	0.909207
	1022.85	0.895211	0.896886	0.965377	0.946871	0.909882
	1023.89	0.897221	0.895989	0.964828	0.947043	0.911486
	1024.92	0.895753	0.898609	0.964646	0.947634	0.910898
	1025.95	0.893917	0.896363	0.964223	0.948686	0.908377
	1026.95	0.896	0.898618	0.966744	0.946697	0.908886
	1027.98	0.894764	0.896345	0.965233	0.949578	0.910613
	1029.02	0.895212	0.899571	0.965902	0.944795	0.909798
	1030.05	0.897037	0.898686	0.963702	0.947374	0.908155
	1031.08	0.895836	0.897231	0.964071	0.945771	0.909287
	1032.11	0.895836	0.895792	0.96328	0.945862	0.91122
	1033.15	0.897528	0.89802	0.966728	0.945996	0.907313
	1034.18	0.895637	0.898433	0.965239	0.945889	0.909594
	1035.18	0.894526	0.898647	0.964225	0.951775	0.907632
	1036.21	0.895388	0.898901	0.967384	0.948107	0.906465
	1037.24	0.894988	0.898463	0.968558	0.94809	0.908817
	1038.27	0.89633	0.899125	0.962236	0.949511	0.907777
	1039.31	0.895165	0.898869	0.964129	0.947331	0.908758
	1040.34	0.894945	0.898987	0.962441	0.951997	0.908615
	1041.37	0.894783	0.900954	0.968679	0.948711	0.910716
	1042.4	0.895508	0.899166	0.965445	0.945855	0.90885
	1043.44	0.894429	0.902529	0.966826	0.946501	0.908826
	1044.47	0.89394	0.901531	0.966111	0.946242	0.905997
	1045.5	0.895128	0.898555	0.96443	0.947812	0.90986
	1046.54	0.897181	0.901463	0.964745	0.9472	0.908861
	1047.57	0.893879	0.899381	0.962965	0.947568	0.909438
	1048.6	0.89481	0.900113	0.964053	0.9478	0.90864
	1049.63	0.895123	0.902292	0.963086	0.947688	0.909243
	1050.66	0.896701	0.900658	0.962688	0.945238	0.907532
	1051.7	0.895205	0.902128	0.965305	0.9485	0.906839
	1052.7	0.89419	0.900394	0.962936	0.948083	0.90975
	1053.73	0.896203	0.902158	0.964371	0.946497	0.905404
	1054.76	0.89503	0.90043	0.965489	0.949294	0.907052
	1055.79	0.894179	0.899625	0.965459	0.947463	0.907857
	1056.83	0.894664	0.89912	0.963307	0.947778	0.907895
	1057.86	0.89417	0.897981	0.964209	0.947878	0.90737
	1058.89	0.893955	0.901487	0.963189	0.946589	0.909405
	1059.92	0.893273	0.901869	0.960781	0.949881	0.908788
	1060.96	0.894341	0.900051	0.96691	0.944491	0.906061
	1061.99	0.892215	0.899913	0.964772	0.949466	0.909263
	1063.02	0.89306	0.899355	0.963067	0.947365	0.907986
	1064.06	0.895257	0.897108	0.963061	0.94817	0.907061
	1065.09	0.89494	0.897987	0.963197	0.947261	0.907403
	1066.09	0.895244	0.89875	0.963475	0.94785	0.909286
	1067.12	0.893565	0.897369	0.961551	0.948434	0.907055
	1068.15	0.893273	0.90027	0.965096	0.94769	0.909991
	1069.19	0.893569	0.897397	0.96266	0.949573	0.907579
	1070.22	0.896536	0.901475	0.963212	0.94697	0.906738
	1071.25	0.892886	0.901905	0.965252	0.947118	0.906946
	1072.28	0.892617	0.902121	0.962206	0.947909	0.905477
	1073.31	0.893826	0.898986	0.963897	0.949678	0.906402
	1074.32	0.892332	0.902675	0.960903	0.946586	0.906286
	1075.35	0.892332	0.900719	0.962581	0.948848	0.907991
	1076.38	0.894188	0.898065	0.96105	0.949173	0.906381
	1077.41	0.894461	0.900502	0.962086	0.945154	0.9069
	1078.44	0.894142	0.901572	0.961056	0.947671	0.907888
	1079.48	0.893604	0.900565	0.962784	0.946669	0.907268
	1080.51	0.893547	0.902392	0.962109	0.947719	0.907426
	1081.51	0.892914	0.899825	0.964962	0.947851	0.906535
	1082.54	0.894096	0.901247	0.963277	0.94815	0.906219
	1083.57	0.893859	0.897876	0.962896	0.949062	0.907802
	1084.6	0.892716	0.898381	0.963826	0.94661	0.907594
	1085.64	0.893173	0.89833	0.963774	0.949146	0.905522
	1086.67	0.896924	0.898749	0.960336	0.948262	0.906991
	1087.7	0.895449	0.898948	0.958043	0.947866	0.906395
	1088.74	0.895682	0.896538	0.964275	0.948818	0.907728
	1089.77	0.893113	0.900285	0.962742	0.940697	0.906336
	1090.77	0.891828	0.899791	0.962971	0.950658	0.906532
	1091.8	0.894811	0.896975	0.958888	0.949323	0.906394
	1092.83	0.894274	0.894078	0.960096	0.947804	0.906399
	1093.87	0.891417	0.896382	0.962112	0.949545	0.907066
	1094.9	0.894373	0.896945	0.961963	0.95233	0.906252
	1095.93	0.891841	0.899281	0.959301	0.951352	0.905312
	1096.96	0.894578	0.899994	0.963687	0.940639	0.905415
	1097.99	0.892012	0.900702	0.960722	0.951556	0.906462
	1099	0.891408	0.898162	0.960849	0.949119	0.906285
	1100.03	0.892999	0.896981	0.961512	0.948016	0.904923
	1101.06	0.894365	0.908385	0.961755	0.943557	0.906042
	1102.09	0.892762	0.896809	0.963469	0.94452	0.90778
	1103.12	0.896488	0.899561	0.957205	0.947749	0.905525
	1104.16	0.894018	0.89888	0.963439	0.948483	0.907238
	1105.19	0.895092	0.901487	0.961301	0.945934	0.904654
	1106.22	0.893226	0.897261	0.958948	0.948091	0.905277
	1107.25	0.894977	0.894442	0.962593	0.946293	0.904478
	1108.29	0.89163	0.897598	0.957831	0.946226	0.905684
	1109.32	0.891742	0.898952	0.962763	0.946135	0.905374
	1110.35	0.891633	0.896785	0.964174	0.945842	0.905952
	1111.39	0.89382	0.896374	0.962646	0.946348	0.905203
	1112.42	0.892634	0.898689	0.963039	0.946563	0.906392
	1113.45	0.891576	0.898617	0.961779	0.948531	0.905408
	1114.48	0.892092	0.897905	0.963946	0.944468	0.905749
	1115.52	0.893247	0.897415	0.958821	0.947539	0.906777
	1116.55	0.892867	0.896272	0.963691	0.946083	0.904373
	1117.58	0.89091	0.89749	0.961214	0.948309	0.905393
	1118.61	0.892059	0.892736	0.962929	0.948522	0.905251
	1119.65	0.893556	0.896306	0.962538	0.946843	0.905643
	1120.68	0.89271	0.897043	0.963642	0.947692	0.903515
	1121.71	0.89237	0.896748	0.964644	0.946855	0.904576
	1122.74	0.891664	0.896877	0.961587	0.94761	0.905483
	1123.77	0.894022	0.898155	0.961193	0.944401	0.904029
	1124.81	0.893693	0.897129	0.960609	0.941278	0.904877
	1125.84	0.893213	0.898694	0.96423	0.945232	0.903164
	1126.87	0.891678	0.895076	0.963279	0.949467	0.902742
	1127.91	0.892289	0.89613	0.962702	0.946678	0.903658
	1128.94	0.892583	0.897288	0.96148	0.945703	0.903708
	1129.97	0.891149	0.896194	0.962173	0.948869	0.904051
	1131	0.891982	0.8965	0.960485	0.94821	0.905972
	1132.04	0.89272	0.893076	0.963368	0.948774	0.905819
	1133.07	0.890131	0.893989	0.963256	0.947121	0.90554
	1134.1	0.891742	0.896682	0.964614	0.949997	0.903952
	1135.13	0.891422	0.897193	0.96354	0.947769	0.902457
	1136.17	0.89218	0.896736	0.960726	0.948574	0.903744
	1137.2	0.892003	0.894638	0.96258	0.946442	0.90335
	1138.23	0.892474	0.898169	0.960272	0.947977	0.90237
	1139.26	0.891349	0.897086	0.963109	0.953265	0.904982
	1140.3	0.889441	0.894711	0.961329	0.944441	0.90456
	1141.33	0.892219	0.897649	0.963225	0.947787	0.903662
	1142.36	0.890629	0.895697	0.961408	0.947744	0.903824
	1143.39	0.891541	0.89635	0.96162	0.947371	0.904431
	1144.39	0.891703	0.898963	0.963501	0.945627	0.904013
	1145.43	0.891313	0.897575	0.966688	0.945883	0.905871
	1146.46	0.891058	0.896327	0.962071	0.947209	0.905158
	1147.49	0.893175	0.898976	0.958424	0.945974	0.903582
	1148.52	0.891839	0.895491	0.962116	0.946147	0.90497
	1149.55	0.890449	0.89606	0.96069	0.949209	0.902293
	1150.59	0.892323	0.895714	0.966052	0.945521	0.902988
	1151.62	0.892247	0.896036	0.96447	0.945094	0.904216
	1152.65	0.890803	0.897606	0.96465	0.943918	0.904056
	1153.69	0.890707	0.896087	0.961879	0.945363	0.90331
	1154.72	0.890107	0.898365	0.963116	0.947877	0.903724
	1155.75	0.891125	0.896325	0.964948	0.94623	0.902652
	1156.78	0.889295	0.894587	0.965248	0.946865	0.904596
	1157.82	0.890834	0.896288	0.963104	0.947985	0.902561
	1158.85	0.890518	0.893129	0.96424	0.947812	0.903422
	1159.88	0.890757	0.897255	0.96414	0.944949	0.903499
	1160.91	0.892057	0.893417	0.963005	0.947782	0.902787
	1161.95	0.889959	0.893484	0.966053	0.948193	0.903389
	1162.98	0.891345	0.896167	0.9635	0.946456	0.904044
	1164.01	0.891114	0.892905	0.965758	0.949246	0.905044
	1165.04	0.890941	0.894527	0.963733	0.947199	0.903926
	1166.08	0.890741	0.892416	0.962276	0.945916	0.903497
	1167.11	0.893016	0.892171	0.960665	0.946165	0.904397
	1168.14	0.891368	0.893267	0.963855	0.945645	0.903478
	1169.14	0.890026	0.885965	0.962928	0.948178	0.904027
	1170.17	0.890803	0.892014	0.963157	0.94809	0.901693
	1171.21	0.891203	0.891219	0.965105	0.947138	0.902622
	1172.24	0.891444	0.892552	0.964687	0.946762	0.903983
	1173.27	0.890161	0.895985	0.962525	0.94539	0.902877
	1174.3	0.892485	0.893864	0.964248	0.948165	0.901776
	1175.33	0.892869	0.89491	0.962306	0.945304	0.903132
	1176.37	0.891	0.892594	0.963373	0.944592	0.903902
	1177.4	0.890369	0.894686	0.964042	0.944541	0.901359
	1178.43	0.893716	0.893163	0.964379	0.946043	0.90114
	1179.47	0.891088	0.891311	0.964609	0.945322	0.902178
	1180.5	0.89184	0.892375	0.96395	0.944145	0.903657
	1181.53	0.892172	0.895923	0.961971	0.944786	0.902429
	1182.56	0.893191	0.89311	0.962229	0.944681	0.902821
	1183.6	0.89403	0.89325	0.962655	0.944626	0.901668
	1184.63	0.891757	0.895416	0.9624	0.939126	0.901637
	1185.63	0.892807	0.893008	0.964832	0.944539	0.900919
	1186.66	0.892994	0.893438	0.960544	0.945616	0.90094
	1187.69	0.890363	0.895376	0.961863	0.944725	0.902563
	1188.73	0.890372	0.895498	0.964245	0.943893	0.903159
	1189.76	0.890635	0.893035	0.962015	0.946291	0.902506
	1190.79	0.889589	0.893787	0.963888	0.946097	0.904339
	1191.82	0.890575	0.89144	0.964522	0.943746	0.901516
	1192.85	0.891069	0.894092	0.965788	0.95009	0.901718
	1193.86	0.891051	0.893533	0.965345	0.945677	0.901901
	1194.89	0.889576	0.891949	0.964225	0.964122	0.903973
	1195.92	0.889827	0.891059	0.965531	0.946304	0.900883
	1196.95	0.890266	0.892932	0.961811	0.945266	0.903352
	1197.98	0.888216	0.891194	0.962956	0.942388	0.902246
	1199.02	0.891287	0.892485	0.96208	0.948633	0.901843
	1200.05	0.889931	0.892582	0.963225	0.948254	0.901778
	1201.08	0.890781	0.894088	0.964301	0.949431	0.900747
	1202.12	0.891311	0.893698	0.965426	0.94599	0.901562
	1203.15	0.889344	0.894382	0.960152	0.945097	0.900206
	1204.18	0.890588	0.893902	0.962209	0.944722	0.901432
	1205.21	0.889545	0.893668	0.961233	0.944956	0.901205
	1206.24	0.888419	0.891774	0.962434	0.945411	0.900157
	1207.28	0.889894	0.896973	0.964099	0.944171	0.899992
	1208.31	0.890592	0.892256	0.961782	0.946427	0.901192
	1209.34	0.887986	0.893019	0.96489	0.946626	0.900618
	1210.38	0.889194	0.893435	0.962785	0.945491	0.901018
	1211.41	0.891436	0.892439	0.965197	0.946005	0.901461
	1212.44	0.889099	0.891863	0.964698	0.943701	0.899593
	1213.47	0.891267	0.891952	0.96213	0.945008	0.900993
	1214.47	0.887519	0.896151	0.964841	0.943796	0.900908
	1215.57	0.889449	0.895463	0.963972	0.944969	0.900093
	1216.6	0.890706	0.891707	0.963773	0.943778	0.899179
	1217.64	0.890463	0.893305	0.961905	0.945809	0.899424
	1218.67	0.889485	0.893209	0.963354	0.94695	0.900132
	1219.7	0.890449	0.892132	0.965034	0.945985	0.900809
	1220.73	0.890898	0.894245	0.961338	0.945165	0.901381
	1221.77	0.889051	0.893677	0.962639	0.943283	0.899074
	1222.8	0.892585	0.893929	0.965717	0.945446	0.899114
	1223.8	0.890535	0.889981	0.966556	0.945062	0.901583
	1224.83	0.891665	0.893674	0.965556	0.946453	0.902197
	1225.86	0.891768	0.896326	0.963331	0.948382	0.901702
	1226.9	0.891719	0.895069	0.96309	0.943518	0.901621
	1227.9	0.890081	0.897185	0.963211	0.947276	0.900347
	1228.93	0.889389	0.878444	0.965545	0.947073	0.900771
	1229.96	0.889872	0.893578	0.963939	0.944732	0.901476
	1230.96	0.89107	0.884932	0.964287	0.946187	0.901589
	1231.99	0.890502	0.894701	0.964746	0.937703	0.901258
	1233.02	0.891182	0.894053	0.965825	0.921046	0.899132
	1234.06	0.889701	0.894343	0.962539	0.946034	0.899005
	1235.09	0.889521	0.893941	0.966269	0.946106	0.898629
	1236.09	0.891521	0.894887	0.963911	0.94136	0.900695
	1237.12	0.888078	0.892419	0.964366	0.944739	0.900387
	1238.15	0.891989	0.890643	0.9649	0.92062	0.898096
	1239.19	0.891169	0.894734	0.961457	0.946323	0.900812
	1240.19	0.890803	0.891552	0.965338	0.946035	0.899472
	1241.22	0.889414	0.891207	0.963972	0.944945	0.89799
	1242.25	0.886669	0.889805	0.963566	0.947004	0.900953
	1243.28	0.889154	0.887574	0.962438	0.94428	0.899727
	1244.28	0.888483	0.889286	0.96611	0.946951	0.898715
	1245.31	0.888512	0.885481	0.962457	0.944124	0.899391
	1246.35	0.888161	0.895122	0.965867	0.943224	0.897999
	1247.38	0.887898	0.892941	0.966282	0.948932	0.899177
	1248.38	0.887989	0.890179	0.962759	0.947882	0.899401
	1249.41	0.887423	0.891274	0.966187	0.943161	0.899051
	1250.44	0.889248	0.892077	0.963935	0.955099	0.898336
	1251.48	0.889181	0.892655	0.965635	0.934932	0.898971
	1252.48	0.888623	0.888393	0.963491	0.943349	0.899791
	1253.51	0.890452	0.889359	0.962803	0.942565	0.897147
	1254.54	0.889593	0.892362	0.966171	0.943186	0.898204
	1255.54	0.887272	0.889395	0.966558	0.944637	0.899464
	1256.57	0.889785	0.892696	0.964447	0.949166	0.898324
	1257.6	0.887155	0.89254	0.964757	0.949662	0.899821
	1258.64	0.889002	0.892433	0.963923	0.963267	0.900001
	1259.67	0.889912	0.894322	0.961361	0.946019	0.899185
	1260.67	0.890685	0.892835	0.965474	0.948085	0.899026
	1261.7	0.888086	0.89005	0.965145	0.955694	0.898674
	1262.74	0.887897	0.889678	0.962426	0.948027	0.899366
	1263.77	0.889403	0.891618	0.964542	0.948454	0.897758
	1264.77	0.889197	0.889907	0.965257	0.948004	0.898511
	1265.8	0.888762	0.89233	0.965754	0.947509	0.898404
	1266.83	0.888496	0.886154	0.96403	0.947875	0.897777
	1267.86	0.887677	0.891274	0.964249	0.945618	0.895771
	1268.86	0.889321	0.892008	0.967113	0.950905	0.897594
	1269.9	0.887813	0.892998	0.962348	0.947281	0.898857
	1270.9	0.888651	0.893153	0.964978	0.949857	0.897983
	1271.93	0.887497	0.892497	0.966479	0.949795	0.898581
	1272.96	0.888893	0.893576	0.963801	0.949341	0.898469
	1273.99	0.888547	0.890671	0.964724	0.94721	0.898653
	1275.03	0.887128	0.892903	0.961371	0.948589	0.900038
	1276.06	0.887798	0.891923	0.965872	0.946024	0.897519
	1277.06	0.89032	0.893552	0.962973	0.945391	0.89838
	1278.09	0.888114	0.894239	0.964941	0.946866	0.896545
	1279.12	0.888439	0.892532	0.964207	0.950732	0.897651
	1280.15	0.886778	0.891402	0.961213	0.944615	0.897701
	1281.15	0.885933	0.891398	0.961128	0.947668	0.899299
	1282.19	0.888089	0.890231	0.963637	0.949118	0.898003
	1283.22	0.888155	0.892935	0.962931	0.95223	0.89883
	1284.25	0.888685	0.89197	0.964133	0.954934	0.897881
	1285.25	0.888048	0.892186	0.962203	0.949716	0.897186
	1286.28	0.888722	0.893405	0.963651	0.949825	0.898292
	1287.32	0.88736	0.891246	0.960097	0.948383	0.898558
	1288.35	0.886475	0.89308	0.963253	0.946625	0.897216
	1289.35	0.887031	0.895018	0.960003	0.949376	0.89701
	1290.38	0.887347	0.892545	0.962838	0.948105	0.896638
	1291.41	0.88723	0.892536	0.959249	0.948063	0.897187
	1292.45	0.889163	0.892824	0.963104	0.94869	0.897512
	1293.44	0.889135	0.894579	0.963843	0.956583	0.899093
	1294.48	0.887356	0.892303	0.965131	0.946667	0.896464
	1295.51	0.887285	0.890711	0.959684	0.919873	0.898083
	1296.54	0.888705	0.892083	0.962168	0.947358	0.897214
	1297.54	0.889607	0.89374	0.964808	0.949741	0.897823
	1298.57	0.888714	0.889992	0.957576	0.949058	0.897525
	1299.61	0.887642	0.891195	0.95819	0.948097	0.896753
	1300.64	0.890235	0.891554	0.963372	0.949858	0.897224
	1301.64	0.887267	0.88927	0.958247	0.948893	0.897196
	1302.67	0.887724	0.892004	0.960762	0.95081	0.897263
	1303.7	0.887136	0.891393	0.961925	0.949773	0.89737
	1304.74	0.889368	0.888901	0.961624	0.948681	0.897972
	1305.74	0.887973	0.891589	0.96352	0.95082	0.896468
	1306.77	0.888339	0.892231	0.961827	0.947741	0.896579
	1307.8	0.890039	0.889884	0.960881	0.948368	0.896427
	1308.83	0.889076	0.891549	0.962869	0.948817	0.898115
	1309.83	0.884309	0.889275	0.962538	0.949239	0.898186
	1310.86	0.885527	0.893406	0.961183	0.950113	0.895743
	1311.9	0.886841	0.89106	0.96202	0.950783	0.896269
	1312.93	0.886544	0.890766	0.960929	0.949539	0.896074
	1313.93	0.886667	0.889934	0.960678	0.948833	0.896491
	1314.96	0.884703	0.892206	0.961688	0.948111	0.896539
	1315.99	0.887172	0.891411	0.960157	0.944738	0.898129
	1317.03	0.886652	0.889855	0.962454	0.949691	0.89572
	1318.02	0.885324	0.889901	0.96069	0.941492	0.895869
	1319.06	0.886026	0.88948	0.960947	0.941712	0.895185
	1320.09	0.886031	0.888281	0.960491	0.947946	0.89513
	1321.12	0.889208	0.892575	0.960685	0.947371	0.8963
	1322.12	0.88833	0.889458	0.958692	0.94584	0.895347
	1323.15	0.886261	0.889984	0.961231	0.948133	0.896051
	1324.19	0.884844	0.888893	0.960458	0.947169	0.897676
	1325.22	0.886816	0.889827	0.961527	0.950248	0.896338
	1326.22	0.887271	0.888381	0.961454	0.947054	0.89772
	1327.25	0.886986	0.891718	0.961645	0.946613	0.896873
	1328.28	0.886743	0.890055	0.95898	0.950317	0.896712
	1329.32	0.887273	0.89151	0.961797	0.937539	0.896872
	1330.32	0.886835	0.890181	0.961156	0.948547	0.89665
	1331.35	0.887581	0.888159	0.961062	0.948745	0.89461
	1332.38	0.887125	0.892705	0.960868	0.941781	0.89729
	1333.41	0.887113	0.889753	0.960464	0.949195	0.895262
	1334.41	0.88885	0.889247	0.961515	0.954363	0.895946
	1335.44	0.888475	0.889528	0.960813	0.935744	0.896187
	1336.45	0.887335	0.888968	0.960927	0.950408	0.895515
	1337.48	0.887434	0.888891	0.961723	0.945777	0.895076
	1338.51	0.887693	0.88658	0.959703	0.953061	0.894288
	1339.54	0.886908	0.895205	0.960911	0.951132	0.89463
	1340.58	0.886745	0.889646	0.961324	0.953707	0.89514
	1341.61	0.88687	0.892575	0.961818	0.949376	0.894582
	1342.61	0.887698	0.889526	0.960073	0.966002	0.894758
	1343.64	0.886937	0.890308	0.958286	0.951006	0.896201
	1344.67	0.887676	0.888653	0.962413	0.947631	0.894743
	1345.7	0.886734	0.887683	0.963672	0.950076	0.895042
	1346.7	0.885881	0.88971	0.959577	0.951847	0.894553
	1347.74	0.887799	0.886153	0.958953	0.951507	0.895216
	1348.77	0.889448	0.88953	0.95951	0.949499	0.89434
	1349.8	0.887447	0.887423	0.960786	0.950704	0.894214
	1350.8	0.887138	0.888118	0.957534	0.948693	0.896019
	1351.83	0.888711	0.888128	0.96192	0.952443	0.895408
	1352.87	0.887882	0.883699	0.959673	0.951636	0.895854
	1353.9	0.88843	0.885318	0.96039	0.949018	0.897539
	1354.9	0.886508	0.890983	0.959524	0.95015	0.895371
	1355.93	0.88817	0.890122	0.959431	0.949398	0.896149
	1356.96	0.888653	0.88976	0.95852	0.946226	0.893683
	1358	0.888431	0.887376	0.962289	0.954491	0.895043
	1358.99	0.888246	0.88692	0.959489	0.948049	0.895965
	1360.03	0.887496	0.890988	0.960697	0.948535	0.89525
	1361.06	0.886764	0.888596	0.962926	0.949229	0.895017
	1362.09	0.884775	0.892039	0.958437	0.968186	0.895186
	1363.09	0.885141	0.888967	0.959827	0.948292	0.89406
	1364.12	0.88453	0.891545	0.960309	0.950718	0.894622
	1365.16	0.885702	0.889783	0.959869	0.948259	0.895479
	1366.19	0.885417	0.887229	0.958864	0.947467	0.893543
	1367.19	0.885172	0.891648	0.959968	0.944914	0.894625
	1368.22	0.886316	0.890577	0.955791	0.948311	0.895022
	1369.25	0.885453	0.888465	0.958075	0.949426	0.894712
	1370.29	0.885342	0.889691	0.958488	0.950043	0.895863
	1371.28	0.884248	0.890192	0.958652	0.94921	0.89559
	1372.32	0.88579	0.887191	0.96164	0.951214	0.893054
	1373.35	0.884393	0.888393	0.959115	0.947476	0.895232
	1374.38	0.88465	0.88825	0.957716	0.949932	0.894782
	1375.38	0.885438	0.890899	0.957584	0.949182	0.893263
	1376.41	0.885585	0.88901	0.956366	0.945328	0.8944
	1377.45	0.886026	0.890536	0.961698	0.947477	0.893464
	1378.48	0.886511	0.890921	0.959133	0.946342	0.895988
	1379.48	0.88712	0.889933	0.959278	0.947114	0.893153
	1380.51	0.885053	0.890264	0.962411	0.946737	0.893731
	1381.54	0.886839	0.889071	0.959059	0.950235	0.895116
	1382.58	0.887969	0.889368	0.960884	0.945992	0.895766
	1383.58	0.885413	0.889149	0.962823	0.948387	0.893195
	1384.61	0.886014	0.891636	0.961193	0.957962	0.8937
	1385.64	0.885758	0.891234	0.960809	0.949512	0.894779
	1386.67	0.887726	0.889875	0.961703	0.951129	0.892667
	1387.67	0.885543	0.890305	0.960648	0.946921	0.893391
	1388.7	0.887691	0.891116	0.960814	0.947175	0.893664
	1389.74	0.884672	0.893012	0.959496	0.949214	0.892984
	1390.77	0.885305	0.892768	0.963442	0.950391	0.89405
	1391.77	0.885301	0.890527	0.964162	0.946264	0.894097
	1392.8	0.884741	0.888992	0.96146	0.947431	0.893313
	1393.83	0.884578	0.891588	0.960714	0.946477	0.89373
	1394.87	0.885001	0.889061	0.961556	0.946608	0.89328
	1395.87	0.887012	0.891324	0.960127	0.947033	0.89292
	1396.9	0.885366	0.890575	0.961087	0.9463	0.892707
	1397.93	0.884531	0.887818	0.959997	0.946694	0.893459
	1398.96	0.88498	0.893703	0.960669	0.948156	0.89411
	1399.96	0.885477	0.888799	0.962119	0.946822	0.8918
	1401	0.88665	0.890898	0.959629	0.945614	0.89347
	1402.03	0.885744	0.890153	0.960498	0.94858	0.892123
	1403.06	0.88684	0.888951	0.960626	0.947718	0.894385
	1404.06	0.885697	0.886761	0.963235	0.948782	0.892975
	1405.09	0.885024	0.887719	0.964985	0.949593	0.894529
	1406.12	0.884916	0.888854	0.960843	0.946228	0.894861
	1407.12	0.883543	0.888437	0.962696	0.948087	0.893163
	1408.16	0.887055	0.888352	0.962776	0.948478	0.892772
	1409.19	0.886985	0.891264	0.960381	0.945683	0.893957
	1410.22	0.886158	0.888907	0.96113	0.946977	0.893167
	1411.25	0.886427	0.885999	0.963634	0.947115	0.893215
	1412.25	0.88622	0.890254	0.959692	0.94957	0.891339
	1413.29	0.886676	0.888941	0.961539	0.947633	0.893032
	1414.32	0.884729	0.889445	0.961122	0.94704	0.892878
	1415.35	0.886561	0.889549	0.964474	0.946684	0.892674
	1416.35	0.883846	0.88817	0.95837	0.948802	0.892811
	1417.38	0.88412	0.89058	0.962467	0.947108	0.892699
	1418.42	0.883421	0.888555	0.962426	0.950802	0.89444
	1419.45	0.886947	0.889102	0.964041	0.947094	0.893385
	1420.45	0.883894	0.888873	0.962035	0.946048	0.893165
	1421.48	0.885078	0.887682	0.959446	0.946912	0.89212
	1422.51	0.885661	0.891683	0.959832	0.948737	0.892096
	1423.54	0.883661	0.890634	0.960486	0.949266	0.89459
	1424.54	0.8861	0.890213	0.957686	0.949452	0.892272
	1425.58	0.885643	0.886723	0.960791	0.945544	0.891547
	1426.61	0.884735	0.886538	0.963356	0.9453	0.891954
	1427.64	0.886338	0.887949	0.959395	0.947573	0.893544
	1428.64	0.885098	0.89069	0.961346	0.94585	0.892416
	1429.67	0.885971	0.889498	0.959902	0.94677	0.890385
	1430.71	0.883878	0.89226	0.963648	0.944617	0.892625
	1431.74	0.887071	0.888107	0.960243	0.945187	0.893423
	1432.74	0.883926	0.886834	0.958727	0.94524	0.893669
	1433.77	0.884151	0.886415	0.9631	0.946399	0.891178
	1434.8	0.883905	0.889281	0.962187	0.944495	0.889989
	1435.83	0.884037	0.888734	0.95845	0.944762	0.890569
	1436.83	0.885543	0.887794	0.962435	0.946042	0.891529
	1437.87	0.88302	0.889484	0.961762	0.948342	0.891197
	1438.9	0.883117	0.887813	0.960661	0.942431	0.891983
	1439.93	0.88272	0.891562	0.960912	0.948985	0.891731
	1440.93	0.883555	0.888255	0.957808	0.946706	0.893551
	1441.96	0.884495	0.888591	0.959864	0.949369	0.891187
	1443	0.883174	0.891743	0.959787	0.947965	0.892533
	1444.03	0.884749	0.888119	0.957317	0.948429	0.893622
	1445.03	0.883794	0.887553	0.957841	0.946898	0.892944
	1446.06	0.884907	0.88747	0.958762	0.943253	0.893406
	1447.09	0.883153	0.885854	0.960555	0.947934	0.891289
	1448.13	0.883102	0.888256	0.960612	0.944914	0.891616
	1449.12	0.885339	0.885986	0.95913	0.946897	0.890876
	1450.16	0.884035	0.887906	0.961526	0.946685	0.891566
	1451.19	0.884227	0.888378	0.962979	0.947353	0.892461
	1452.22	0.885301	0.887726	0.959006	0.946856	0.892634
	1453.22	0.883114	0.889793	0.959948	0.946438	0.890224
	1454.25	0.884697	0.891502	0.960002	0.947959	0.891276
	1455.29	0.884289	0.89066	0.959234	0.948261	0.89022
	1456.32	0.884005	0.89171	0.958818	0.944646	0.891773
	1457.32	0.882917	0.88911	0.960583	0.94355	0.893603
	1458.35	0.883786	0.886945	0.95851	0.93912	0.890412
	1459.38	0.8843	0.893309	0.960252	0.94486	0.889426
	1460.42	0.88437	0.89084	0.963057	0.947284	0.890846
	1461.41	0.884108	0.888296	0.962546	0.946546	0.890425
	1462.45	0.885502	0.889624	0.963051	0.945177	0.888912
	1463.48	0.883815	0.890434	0.959137	0.946356	0.891894
	1464.51	0.883494	0.890187	0.961379	0.946794	0.891429
	1465.51	0.883674	0.889231	0.96153	0.946951	0.8893
	1466.54	0.884185	0.886837	0.960955	0.949974	0.891143
	1467.58	0.885736	0.886674	0.963496	0.944834	0.891922
	1468.61	0.883457	0.886006	0.962174	0.946851	0.89005
	1469.61	0.884179	0.883918	0.961815	0.949781	0.890934
	1470.64	0.884639	0.885735	0.96267	0.947237	0.890912
	1471.67	0.88374	0.887694	0.962657	0.948908	0.890928
	1472.67	0.884278	0.884945	0.962438	0.94795	0.890769
	1473.71	0.883599	0.884883	0.960781	0.949416	0.891325
	1474.74	0.883826	0.886255	0.962102	0.945703	0.891124
	1475.77	0.885396	0.887585	0.960889	0.949102	0.8906
	1476.8	0.883384	0.885492	0.963866	0.949678	0.888619
	1477.8	0.884918	0.886881	0.964252	0.949553	0.889898
	1478.84	0.885301	0.886636	0.961442	0.948735	0.889858
	1479.87	0.885339	0.886642	0.960358	0.945616	0.8906
	1480.9	0.884359	0.884412	0.962341	0.945837	0.889638
	1481.9	0.884776	0.885716	0.963516	0.949344	0.891467
	1482.93	0.88487	0.8846	0.961851	0.945432	0.891444
	1483.96	0.885231	0.885807	0.964	0.947307	0.888949
	1485	0.884443	0.882986	0.960198	0.949388	0.889623
	1486	0.883923	0.885899	0.963427	0.947471	0.889531
	1487.03	0.886968	0.884338	0.961687	0.946339	0.891753
	1488.06	0.885154	0.885801	0.9612	0.94647	0.890383
	1489.09	0.8851	0.885063	0.961042	0.946383	0.889226
	1490.09	0.885048	0.886104	0.961003	0.949307	0.890351
	1491.13	0.884763	0.886788	0.96066	0.948239	0.890585
	1492.16	0.887141	0.885038	0.961153	0.949418	0.890421
	1493.19	0.885773	0.887023	0.961775	0.946718	0.88954
	1494.19	0.885041	0.885869	0.960021	0.949061	0.889859
	1495.22	0.883651	0.885369	0.962091	0.944974	0.889718
	1496.22	0.883028	0.887852	0.960449	0.945519	0.888534
	1497.25	0.884398	0.88571	0.961515	0.947003	0.890824
	1498.29	0.88268	0.88491	0.962709	0.946531	0.889582
	1499.32	0.882667	0.885984	0.964133	0.947539	0.888531
	1500.35	0.884268	0.885355	0.960475	0.947237	0.891297
	1501.38	0.883	0.885414	0.96352	0.946139	0.890877
	1502.42	0.882552	0.889246	0.963332	0.948194	0.890156
	1503.42	0.8836	0.88604	0.965286	0.950379	0.889618
	1504.45	0.884314	0.886511	0.960454	0.947249	0.889282
	1505.48	0.882389	0.887289	0.96428	0.945566	0.889582
	1506.51	0.884923	0.885014	0.961926	0.953381	0.889396
	1507.51	0.882673	0.883245	0.961483	0.93995	0.889605
	1508.54	0.885238	0.884575	0.962423	0.949859	0.889792
	1509.58	0.883418	0.885488	0.962226	0.946431	0.889207
	1510.61	0.88453	0.8867	0.965478	0.945428	0.889636
	1511.61	0.885042	0.886823	0.963611	0.94318	0.888873
	1512.64	0.883462	0.883951	0.963307	0.945249	0.890223
	1513.67	0.884404	0.885207	0.961552	0.947102	0.890118
	1514.71	0.884051	0.888759	0.961329	0.945321	0.888602
	1515.71	0.88215	0.884641	0.962958	0.947633	0.889855
	1516.74	0.884798	0.885461	0.964856	0.943864	0.889231
	1517.77	0.885336	0.884693	0.962724	0.946078	0.888304
	1518.8	0.883714	0.883702	0.964154	0.949299	0.888849
	1519.8	0.883317	0.888745	0.962265	0.945055	0.890459
	1520.84	0.884145	0.882467	0.959865	0.94648	0.889177
	1521.87	0.88397	0.880796	0.964425	0.947572	0.888665
	1522.9	0.883247	0.883963	0.962348	0.945591	0.88986
	1523.9	0.883321	0.884179	0.961229	0.94567	0.888678
	1524.93	0.882564	0.884998	0.966915	0.945614	0.889551
	1525.97	0.884533	0.883121	0.963462	0.948922	0.888912
	1527	0.882209	0.883717	0.964644	0.946389	0.888381
	1528	0.881245	0.882144	0.964345	0.943143	0.888617
	1529.03	0.883317	0.884267	0.962464	0.945632	0.88851
	1530.06	0.882903	0.885382	0.964294	0.94853	0.888361
	1531.06	0.882816	0.882654	0.95817	0.947433	0.889102
	1532.09	0.882813	0.883263	0.959516	0.948496	0.888471
	1533.13	0.881975	0.882039	0.959598	0.945128	0.888645
	1534.16	0.881831	0.880802	0.960506	0.946049	0.88871
	1535.19	0.881774	0.880518	0.964384	0.946234	0.888471
	1536.19	0.884209	0.883932	0.963287	0.947256	0.887814
	1537.22	0.882708	0.882828	0.960161	0.94774	0.888713
	1538.26	0.883515	0.882577	0.963069	0.944074	0.890001
	1539.29	0.884285	0.883451	0.962618	0.946752	0.887783
	1540.29	0.885146	0.883623	0.962319	0.946193	0.889913
	1541.32	0.884709	0.885597	0.962363	0.948041	0.88824
	1542.35	0.884457	0.881277	0.963173	0.947171	0.887656
	1543.39	0.884611	0.880552	0.965653	0.948137	0.888567
	1544.38	0.883945	0.881912	0.961468	0.947732	0.888439
	1545.42	0.884005	0.883076	0.964214	0.945803	0.887454
	1546.45	0.884619	0.881286	0.965715	0.945577	0.887115
	1547.48	0.8849	0.883896	0.962823	0.947173	0.887513
	1548.48	0.883554	0.881885	0.964377	0.947843	0.888156
	1549.51	0.882765	0.883212	0.961641	0.945082	0.89027
	1550.55	0.885521	0.882281	0.967174	0.94511	0.888668
	1551.58	0.883504	0.884047	0.96413	0.945711	0.8885
	1552.58	0.882396	0.881846	0.964669	0.94704	0.8882
	1553.61	0.882208	0.882413	0.96195	0.947991	0.887731
	1554.64	0.881434	0.881767	0.964183	0.947233	0.888305
	1555.68	0.883832	0.882146	0.963815	0.948084	0.89009
	1556.67	0.881667	0.883316	0.963265	0.947502	0.886487
	1557.71	0.882147	0.879782	0.96285	0.946966	0.888574
	1558.74	0.881343	0.882453	0.963533	0.946889	0.887706
	1559.77	0.883996	0.885905	0.963426	0.948069	0.887743
	1560.77	0.882777	0.881181	0.962892	0.948004	0.888454
	1561.8	0.882929	0.886347	0.96366	0.944819	0.888379
	1562.84	0.879739	0.884162	0.961679	0.949148	0.886973
	1563.87	0.882727	0.880633	0.963085	0.949121	0.887686
	1564.87	0.883053	0.880888	0.962699	0.948834	0.886399
	1565.9	0.882626	0.883126	0.961304	0.947797	0.888231
	1566.93	0.88193	0.88423	0.962648	0.947267	0.886987
	1567.97	0.88211	0.882145	0.964395	0.943864	0.887273
	1568.97	0.883084	0.880703	0.963673	0.945117	0.885565
	1570	0.883424	0.881888	0.96156	0.946404	0.888028
	1571.03	0.880964	0.881656	0.962488	0.948307	0.888296
	1572.06	0.882167	0.881046	0.963538	0.951473	0.886818
	1573.06	0.883821	0.881108	0.962237	0.947762	0.887432
	1574.1	0.882508	0.882221	0.964441	0.946318	0.886668
	1575.13	0.884192	0.885223	0.961888	0.944712	0.887046
	1576.13	0.881231	0.885527	0.964158	0.944102	0.887089
	1577.16	0.881252	0.882789	0.96129	0.944253	0.887983
	1578.19	0.881981	0.881086	0.962733	0.94729	0.887289
	1579.22	0.882491	0.881586	0.963022	0.947917	0.885774
	1580.26	0.88415	0.883249	0.961072	0.94588	0.886765
	1581.26	0.881408	0.88121	0.962698	0.948756	0.885162
	1582.29	0.880756	0.878987	0.96185	0.950296	0.887123
	1583.32	0.883522	0.880872	0.962105	0.947833	0.886415
	1584.35	0.881861	0.883602	0.961857	0.948447	0.88624
	1585.35	0.882608	0.884995	0.963534	0.94809	0.888006
	1586.39	0.881263	0.882713	0.961909	0.948847	0.885929
	1587.42	0.881825	0.880941	0.961317	0.948216	0.886626
	1588.42	0.882269	0.882761	0.962237	0.94882	0.885726
	1589.45	0.885594	0.88165	0.961632	0.947805	0.885854
	1590.48	0.883554	0.881414	0.962887	0.949207	0.888309
	1591.51	0.88192	0.882095	0.962329	0.949901	0.887142
	1592.55	0.883004	0.881587	0.959036	0.94805	0.886058
	1593.55	0.881291	0.882591	0.964393	0.949421	0.885458
	1594.58	0.88568	0.883034	0.961558	0.947524	0.886461
	1595.61	0.883288	0.884467	0.957419	0.947134	0.887943
	1596.64	0.883233	0.883171	0.962324	0.948432	0.885388
	1597.64	0.882774	0.88097	0.962957	0.949448	0.886401
	1598.68	0.882887	0.883878	0.963651	0.94608	0.886792
	1599.71	0.882303	0.880907	0.964205	0.947584	0.886288
	1600.74	0.884034	0.882391	0.95987	0.947775	0.886269
	1601.74	0.882698	0.881845	0.962914	0.948952	0.884501
	1602.77	0.883578	0.881863	0.962211	0.948007	0.887119
	1603.8	0.881368	0.881069	0.958792	0.950849	0.887393
	1604.84	0.879022	0.880184	0.95996	0.949781	0.885801
	1605.84	0.880196	0.880732	0.960029	0.948509	0.885008
	1606.87	0.882619	0.880234	0.959376	0.955348	0.884007
	1607.9	0.881274	0.880726	0.962385	0.952582	0.885339
	1608.93	0.881804	0.878644	0.95884	0.950291	0.885646
	1609.93	0.881359	0.879605	0.961721	0.947729	0.885045
	1610.97	0.882117	0.880155	0.962759	0.949161	0.885311
	1612	0.880976	0.88011	0.962682	0.948481	0.885862
	1613.03	0.882548	0.880523	0.959778	0.946662	0.886731
	1614.03	0.881802	0.882138	0.964226	0.948699	0.886501
	1615.06	0.88172	0.881892	0.961266	0.947519	0.88566
	1616.1	0.881708	0.882038	0.95678	0.949223	0.884301
	1617.13	0.880641	0.880526	0.964238	0.947713	0.88558
	1618.13	0.882027	0.883018	0.963976	0.946932	0.886574
	1619.16	0.881151	0.881614	0.962205	0.947247	0.885537
	1620.19	0.88029	0.88328	0.962061	0.946534	0.885088
	1621.23	0.882633	0.879404	0.959426	0.944648	0.884632
	1622.23	0.881792	0.878118	0.960528	0.946211	0.886639
	1623.26	0.88121	0.880514	0.961984	0.947238	0.88587
	1624.29	0.881659	0.880325	0.960618	0.945849	0.885391
	1625.29	0.882	0.882965	0.960821	0.94577	0.884289
	1626.32	0.881954	0.88214	0.959756	0.944777	0.8858
	1627.35	0.880324	0.881538	0.961127	0.946339	0.885522
	1628.39	0.880639	0.880136	0.959656	0.947747	0.886698
	1629.42	0.879218	0.881755	0.961498	0.944686	0.88423
	1630.42	0.881233	0.882713	0.96224	0.942025	0.884973
	1631.45	0.880061	0.882503	0.961045	0.947438	0.885445
	1632.48	0.879922	0.880245	0.962546	0.950063	0.884933
	1633.52	0.879963	0.882453	0.961805	0.947967	0.883615
	1634.51	0.881913	0.881525	0.961549	0.947164	0.885224
	1635.55	0.88016	0.881294	0.957848	0.944251	0.884227
	1636.58	0.878445	0.879516	0.960969	0.942389	0.884231
	1637.61	0.87775	0.879558	0.960294	0.9453	0.886441
	1638.61	0.88125	0.880945	0.962061	0.945939	0.884447
	1639.64	0.880417	0.878878	0.961304	0.948524	0.886549
	1640.68	0.878704	0.879371	0.957968	0.948235	0.884652
	1641.71	0.880737	0.880434	0.961544	0.947506	0.883692
	1642.71	0.881167	0.881848	0.961581	0.947787	0.885834
	1643.74	0.880033	0.884786	0.962181	0.94818	0.886436
	1644.77	0.880285	0.880936	0.963021	0.948109	0.885182
	1645.81	0.881346	0.882418	0.959383	0.948056	0.886271
	1646.81	0.882281	0.880747	0.959359	0.947234	0.883367
	1647.84	0.882189	0.881	0.963015	0.948057	0.883659
	1648.87	0.883266	0.880871	0.962074	0.950061	0.884576
	1649.9	0.880888	0.880529	0.960595	0.951638	0.884889
	1650.9	0.880146	0.881137	0.957573	0.948128	0.883587
	1651.93	0.88155	0.883238	0.955851	0.947194	0.88478
	1652.97	0.881351	0.879657	0.962278	0.948318	0.885185
	1654	0.882003	0.878724	0.962073	0.948965	0.882771
	1655	0.881802	0.880772	0.961269	0.950324	0.884911
	1656.03	0.881081	0.882971	0.95865	0.949777	0.882729
	1657.06	0.880837	0.880061	0.961386	0.949993	0.884686
	1658.1	0.879676	0.880521	0.961323	0.950835	0.883628
	1659.1	0.882867	0.879527	0.959792	0.947706	0.884531
	1660.13	0.880314	0.88123	0.959134	0.949536	0.885466
	1661.16	0.87963	0.880556	0.96052	0.94961	0.88417
	1662.19	0.88093	0.881655	0.957795	0.948602	0.883413
	1663.19	0.881506	0.880499	0.959063	0.947582	0.884712
	1664.22	0.880861	0.872417	0.962684	0.946414	0.883345
	1665.26	0.882422	0.875783	0.956376	0.948874	0.884747
	1666.29	0.88122	0.882448	0.954746	0.947035	0.88457
	1667.29	0.882593	0.879939	0.957818	0.949378	0.884748
	1668.32	0.881698	0.878316	0.959332	0.948722	0.88349
	1669.35	0.881463	0.879672	0.956368	0.94982	0.884557
	1670.39	0.883021	0.878588	0.957568	0.949659	0.882166
	1671.39	0.880136	0.877839	0.959565	0.951973	0.881516
	1672.42	0.882079	0.876079	0.961146	0.94974	0.884576
	1673.45	0.883031	0.874977	0.96029	0.9488	0.883897
	1674.48	0.883505	0.875625	0.957124	0.950422	0.883429
	1675.48	0.881875	0.876615	0.957719	0.950712	0.882815
	1676.52	0.881534	0.882158	0.957388	0.950935	0.883423
	1677.55	0.881742	0.882218	0.95981	0.946143	0.884392
	1678.58	0.881435	0.883242	0.960204	0.946837	0.883616
	1679.58	0.883095	0.881904	0.95995	0.945797	0.883971
	1680.61	0.882098	0.881385	0.960188	0.948109	0.88298
	1681.65	0.882153	0.881237	0.961374	0.945977	0.884855
	1682.68	0.880979	0.880608	0.959655	0.950272	0.88314
	1683.68	0.882625	0.878848	0.960658	0.946488	0.883115
	1684.71	0.884505	0.880027	0.956988	0.948622	0.882397
	1685.74	0.880453	0.878546	0.959357	0.949021	0.882491
	1686.77	0.881348	0.882501	0.958414	0.947693	0.883923
	1687.77	0.880715	0.881164	0.960149	0.948662	0.883157
	1688.81	0.88035	0.88148	0.960175	0.948034	0.882948
	1689.84	0.882074	0.885517	0.959836	0.948111	0.88356
	1690.87	0.881393	0.881642	0.956767	0.947359	0.882724
	1691.87	0.880179	0.883385	0.962625	0.946396	0.883034
	1692.9	0.881317	0.883951	0.959157	0.94676	0.885431
	1693.94	0.882184	0.886845	0.961878	0.946649	0.884771
	1694.93	0.882505	0.882044	0.960649	0.945526	0.88317
	1695.97	0.882404	0.879292	0.961905	0.946269	0.882415
	1697	0.882606	0.882244	0.961314	0.946367	0.884154
	1698.03	0.88292	0.881799	0.962584	0.946696	0.883929
	1699.06	0.883461	0.879586	0.957676	0.945923	0.885216
	1700.06	0.883966	0.880687	0.95797	0.946469	0.883193
	1701.1	0.883269	0.878627	0.960503	0.946724	0.884568
	1702.13	0.884411	0.882581	0.959953	0.94963	0.883565
	1703.16	0.881758	0.88317	0.962089	0.949709	0.884884
	1704.16	0.883855	0.881831	0.96161	0.948786	0.884056
	1705.19	0.883627	0.882815	0.960422	0.94641	0.883287
	1706.23	0.882618	0.881593	0.961961	0.944685	0.882536
	1707.23	0.88342	0.881928	0.960997	0.94538	0.883878
	1708.26	0.883407	0.882154	0.963771	0.947343	0.882002
	1709.29	0.882764	0.879414	0.959872	0.947075	0.883109
	1710.32	0.882377	0.877543	0.960079	0.946969	0.883393
	1711.36	0.880725	0.87758	0.958372	0.945858	0.882175
	1712.35	0.880166	0.88168	0.962847	0.946822	0.883007
	1713.39	0.879599	0.878347	0.957583	0.947805	0.882101
	1714.42	0.87993	0.876032	0.961465	0.945708	0.881832
	1715.45	0.87993	0.8785	0.963102	0.947392	0.882004
	1716.45	0.881405	0.87843	0.962438	0.945925	0.881627
	1717.48	0.880715	0.878774	0.959736	0.950606	0.881965
	1718.52	0.881382	0.879066	0.961427	0.947145	0.882674
	1719.55	0.880914	0.876576	0.959229	0.948712	0.883026
	1720.55	0.880948	0.877074	0.958525	0.948223	0.88315
	1721.58	0.881102	0.878772	0.958762	0.944935	0.88352
	1722.61	0.880492	0.879201	0.959997	0.946072	0.883298
	1723.65	0.881866	0.878186	0.959712	0.94448	0.882486
	1724.65	0.880576	0.879909	0.960159	0.948729	0.884179
	1725.68	0.881347	0.877814	0.958546	0.947748	0.882869
	1726.71	0.880557	0.879154	0.956273	0.947035	0.882966
	1727.74	0.881001	0.881148	0.959926	0.949005	0.881028
	1728.74	0.880846	0.880653	0.96164	0.946043	0.883287
	1729.77	0.879677	0.882295	0.961481	0.944909	0.88202
	1730.81	0.880582	0.879799	0.960846	0.944117	0.881901
	1731.84	0.881525	0.881017	0.959466	0.947389	0.881459
	1732.84	0.88107	0.881597	0.960498	0.945038	0.884212
	1733.87	0.880198	0.881631	0.95992	0.943877	0.880352
	1734.9	0.878775	0.881719	0.960738	0.943329	0.882319
	1735.94	0.88117	0.883528	0.960051	0.9455	0.881776
	1736.94	0.880501	0.88241	0.959004	0.94723	0.882206
	1737.97	0.879909	0.88117	0.959268	0.945649	0.882434
	1739	0.880363	0.879701	0.961486	0.945481	0.881066
	1740.03	0.880618	0.880842	0.9612	0.945558	0.881713
	1741.03	0.881678	0.877819	0.959659	0.946219	0.881627
	1742.06	0.881086	0.879489	0.960778	0.945035	0.883796
	1743.1	0.881816	0.878404	0.959994	0.946795	0.882011
	1744.1	0.881134	0.880762	0.95844	0.944275	0.882382
	1745.13	0.881708	0.879263	0.959195	0.946348	0.883496
	1746.16	0.880807	0.879869	0.958913	0.943288	0.88213
	1747.19	0.882201	0.880458	0.96144	0.947932	0.881488
	1748.23	0.881267	0.880514	0.959619	0.946701	0.882122
	1749.23	0.880146	0.882023	0.958314	0.945746	0.882113
	1750.26	0.880163	0.881472	0.960155	0.946674	0.881621
	1751.29	0.879998	0.880706	0.960549	0.947484	0.882445
	1752.29	0.881926	0.882911	0.957605	0.949215	0.880423
	1753.32	0.879462	0.877269	0.958213	0.947669	0.882628
	1754.35	0.880257	0.87905	0.960352	0.947526	0.882733
	1755.39	0.881448	0.883053	0.959185	0.949159	0.881523
	1756.42	0.880813	0.879511	0.95817	0.948873	0.882111
	1757.42	0.880143	0.877873	0.961097	0.945913	0.882379
	1758.45	0.88047	0.88091	0.96082	0.949239	0.881364
	1759.48	0.880488	0.878442	0.955955	0.946315	0.882507
	1760.52	0.878687	0.879796	0.961284	0.945672	0.881275
	1761.52	0.879043	0.877222	0.958586	0.946904	0.880789
	1762.55	0.880783	0.877491	0.956609	0.943799	0.879704
	1763.58	0.878864	0.877994	0.960494	0.944918	0.88169
	1764.62	0.880195	0.876532	0.957939	0.9469	0.88077
	1765.61	0.880968	0.880173	0.959424	0.944747	0.880453
	1766.65	0.880681	0.875348	0.958453	0.946146	0.880416
	1767.65	0.881721	0.877709	0.958805	0.948142	0.881507
	1768.68	0.879541	0.876663	0.957826	0.945449	0.881557
	1769.71	0.879452	0.875573	0.960222	0.947482	0.882711
	1770.74	0.880902	0.878892	0.960724	0.945616	0.881171
	1771.78	0.877012	0.878559	0.95857	0.944265	0.883205
	1772.81	0.878268	0.877085	0.958895	0.94675	0.883091
	1773.81	0.879529	0.881951	0.959096	0.94613	0.880965
	1774.84	0.880724	0.878154	0.957166	0.9442	0.881141
	1775.87	0.879272	0.880214	0.95962	0.943539	0.88061
	1776.9	0.88013	0.878846	0.95991	0.947429	0.88141
	1777.91	0.880368	0.878208	0.961312	0.947626	0.880803
	1778.94	0.879118	0.878429	0.95902	0.94589	0.881765
	1779.97	0.880669	0.880018	0.960539	0.946936	0.882155
	1781	0.878915	0.877552	0.959966	0.947765	0.879298
	1782	0.87852	0.88056	0.957963	0.944546	0.882047
	1783.03	0.880938	0.876995	0.958087	0.946084	0.880192
	1784.07	0.88023	0.877485	0.962135	0.946545	0.879618
	1785.1	0.881769	0.876233	0.959425	0.94583	0.881426
	1786.1	0.88191	0.879461	0.959452	0.943632	0.881109
	1787.13	0.882104	0.877552	0.956449	0.947041	0.881673
	1788.16	0.882489	0.877986	0.959297	0.947019	0.88134
	1789.2	0.880774	0.874965	0.958436	0.945837	0.881301
	1790.2	0.882227	0.877502	0.958946	0.945496	0.881451
	1791.23	0.880729	0.879017	0.959088	0.947061	0.880991
	1792.26	0.881506	0.877155	0.961259	0.945363	0.880915
	1793.29	0.882195	0.877066	0.958798	0.945497	0.880673
	1794.29	0.882123	0.879152	0.95937	0.94611	0.881346
	1795.32	0.882331	0.880654	0.959058	0.94549	0.880402
	1796.36	0.879788	0.877212	0.959285	0.942958	0.88085
	1797.39	0.878645	0.880552	0.95987	0.944628	0.880212
	1798.39	0.878455	0.879113	0.957895	0.945876	0.882175
	1799.42	0.879773	0.876429	0.957804	0.944378	0.881277
	1800.45	0.88033	0.879895	0.959891	0.94492	0.881505
	1801.49	0.878991	0.881787	0.961848	0.945813	0.880631
	1802.48	0.880595	0.877541	0.96063	0.943375	0.880651
	1803.52	0.880531	0.882597	0.959212	0.942817	0.881392
	1804.55	0.87946	0.878442	0.957005	0.947167	0.879055
	1805.58	0.877849	0.879482	0.95725	0.944702	0.881606
	1806.58	0.880451	0.879544	0.958642	0.946752	0.88061
	1807.62	0.880126	0.878638	0.960139	0.941148	0.879558
	1808.65	0.880842	0.878129	0.95815	0.94678	0.881406
	1809.68	0.879436	0.880145	0.959288	0.944661	0.882597
	1810.68	0.880532	0.878425	0.959347	0.943374	0.881848
	1811.71	0.880136	0.880527	0.957819	0.942623	0.880246
	1812.74	0.880137	0.878133	0.956913	0.94441	0.880124
	1813.78	0.88043	0.87925	0.959331	0.944817	0.880045
	1814.78	0.880762	0.879504	0.956319	0.942891	0.881722
	1815.81	0.878868	0.878016	0.956458	0.944312	0.880818
	1816.84	0.879252	0.879113	0.957351	0.94243	0.880274
	1817.87	0.879461	0.877487	0.959358	0.945621	0.8801
	1818.87	0.879997	0.877119	0.956248	0.945786	0.879393
	1819.91	0.878902	0.873738	0.958127	0.944551	0.878648
	1820.94	0.879084	0.875426	0.957339	0.945745	0.879674
	1821.97	0.881584	0.876678	0.958126	0.945075	0.881605
	1822.97	0.881284	0.877424	0.961616	0.946058	0.879843
	1824	0.881533	0.874893	0.958494	0.946047	0.879906
	1825.03	0.88007	0.877673	0.958282	0.946838	0.880653
	1826.07	0.879895	0.876316	0.958271	0.947554	0.879788
	1827.07	0.881381	0.874477	0.957036	0.945041	0.878774
	1828.1	0.88019	0.877856	0.956466	0.946542	0.880166
	1829.13	0.880468	0.873253	0.957264	0.944304	0.879763
	1830.16	0.882277	0.878155	0.958814	0.942558	0.880277
	1831.16	0.879727	0.875815	0.954266	0.942996	0.880359
	1832.2	0.87913	0.877208	0.959139	0.947193	0.880914
	1833.23	0.879883	0.876116	0.958184	0.944674	0.878837
	1834.26	0.879202	0.878726	0.959332	0.944127	0.879375
	1835.26	0.880375	0.879678	0.956152	0.945929	0.879463
	1836.29	0.879642	0.877422	0.959381	0.946757	0.880204
	1837.32	0.879245	0.878189	0.953198	0.947553	0.880122
	1838.36	0.879401	0.876895	0.959016	0.947661	0.880489
	1839.36	0.879162	0.876521	0.957791	0.945217	0.879464
	1840.39	0.879391	0.877438	0.960842	0.944497	0.879068
	1841.42	0.879396	0.875557	0.958439	0.943808	0.881333
	1842.45	0.879063	0.876804	0.958766	0.94564	0.878423
	1843.45	0.879477	0.876427	0.959822	0.942348	0.879583
	1844.49	0.878464	0.875336	0.962283	0.943349	0.879306
	1845.52	0.87931	0.876621	0.956584	0.944978	0.878861
	1846.55	0.87902	0.872592	0.956762	0.948541	0.879655
	1847.55	0.878298	0.87626	0.959508	0.943101	0.880579
	1848.58	0.877299	0.874678	0.955826	0.946381	0.87892
	1849.62	0.880984	0.877483	0.959513	0.945132	0.880545
	1850.65	0.878978	0.877897	0.957678	0.942832	0.879635
	1851.65	0.879921	0.87736	0.960419	0.94351	0.879936
	1852.68	0.87979	0.87586	0.958231	0.947206	0.879345
	1853.71	0.879163	0.877637	0.959243	0.942903	0.879667
	1854.75	0.881255	0.878313	0.957482	0.944056	0.879047
	1855.74	0.879143	0.877327	0.956428	0.943444	0.87881
	1856.78	0.879522	0.878363	0.958429	0.946756	0.88028
	1857.81	0.881947	0.876182	0.957616	0.941468	0.879536
	1858.84	0.880121	0.875741	0.956322	0.94226	0.87985
	1859.84	0.879864	0.876162	0.956723	0.944349	0.878528
	1860.87	0.880677	0.87537	0.956911	0.9442	0.878663
	1861.91	0.878338	0.875368	0.959345	0.942918	0.877808
	1862.94	0.878837	0.875968	0.957753	0.942643	0.879345
	1863.94	0.879428	0.877994	0.957476	0.946232	0.879209
	1864.97	0.88001	0.876187	0.956177	0.945938	0.879396
	1866	0.877903	0.880627	0.957628	0.94337	0.878942
	1867.03	0.878406	0.878007	0.95867	0.948038	0.879404
	1868.04	0.881351	0.876599	0.96085	0.944815	0.879706
	1869.07	0.8783	0.873583	0.958019	0.943862	0.88027
	1870.1	0.880758	0.874097	0.960745	0.944685	0.87864
	1871.13	0.87989	0.873032	0.95692	0.944604	0.878456
	1872.13	0.880838	0.876129	0.958323	0.946609	0.880488
	1873.16	0.880426	0.874782	0.958254	0.946416	0.8778
	1874.2	0.881251	0.871474	0.955093	0.943929	0.878024
	1875.23	0.880203	0.870727	0.956063	0.947251	0.879232
	1876.23	0.879858	0.873665	0.959114	0.945376	0.879158
	1877.26	0.881523	0.875127	0.957253	0.943208	0.879307
	1878.29	0.881273	0.876846	0.961244	0.945269	0.878064
	1879.29	0.879776	0.874832	0.956795	0.945019	0.878274
	1880.33	0.8811	0.877545	0.957438	0.942766	0.879022
	1881.36	0.880712	0.875371	0.957974	0.944037	0.880227
	1882.39	0.880341	0.877703	0.955771	0.945459	0.87889
	1883.42	0.882175	0.87744	0.959067	0.944089	0.87741
	1884.45	0.879853	0.875374	0.957708	0.94411	0.879033
	1885.49	0.879754	0.875972	0.960384	0.94402	0.878086
	1886.52	0.878509	0.875879	0.959668	0.944825	0.879063
	1887.55	0.881024	0.875431	0.957457	0.944895	0.877961
	1888.59	0.880689	0.875868	0.959937	0.947434	0.879368
	1889.62	0.880632	0.874422	0.960584	0.94233	0.87878
	1890.62	0.880306	0.874723	0.960009	0.942886	0.87908
	1891.65	0.879261	0.872923	0.956175	0.944419	0.878062
	1892.65	0.881546	0.874224	0.960736	0.9426	0.878644
	1893.68	0.87882	0.874995	0.960455	0.944096	0.878179
	1894.71	0.880047	0.874825	0.957609	0.946701	0.878653
	1895.75	0.881563	0.873741	0.959268	0.943017	0.877248
	1896.78	0.879692	0.874826	0.960592	0.943276	0.878006
	1897.81	0.879292	0.874524	0.959056	0.943264	0.878884
	1898.84	0.878751	0.875291	0.957868	0.944081	0.878412
	1899.84	0.879192	0.876642	0.956292	0.943381	0.878731
	1900.88	0.879813	0.874953	0.957886	0.947434	0.878514
	1901.91	0.878959	0.875704	0.957762	0.944279	0.879836
	1902.94	0.877946	0.873927	0.958183	0.943722	0.877479
	1903.94	0.879967	0.876021	0.95809	0.945226	0.877672
	1904.97	0.878478	0.87643	0.95963	0.94554	0.878971
	1906.01	0.877079	0.878158	0.958443	0.942783	0.879452
	1907.04	0.879854	0.878313	0.955609	0.946699	0.87899
	1908.04	0.878742	0.87809	0.957274	0.942002	0.877942
	1909.07	0.878808	0.874691	0.958967	0.946904	0.878546
	1910.1	0.878378	0.875073	0.955223	0.943642	0.878637
	1911.14	0.877979	0.877216	0.954218	0.943145	0.878022
	1912.13	0.878165	0.875594	0.957947	0.942516	0.877984
	1913.17	0.87893	0.876086	0.957093	0.942337	0.878271
	1914.2	0.881033	0.876253	0.957244	0.942298	0.879544
	1915.2	0.879556	0.876235	0.956918	0.945952	0.877246
	1916.23	0.87786	0.877266	0.959013	0.946311	0.877856
	1917.26	0.877901	0.874138	0.95694	0.942252	0.879056
	1918.3	0.87836	0.874889	0.955622	0.945109	0.878945
	1919.29	0.879626	0.875898	0.958445	0.945531	0.877968
	1920.33	0.878804	0.876262	0.955441	0.945539	0.877736
	1921.36	0.880268	0.874929	0.956362	0.943448	0.877558
	1922.39	0.879286	0.874573	0.957778	0.943132	0.876832
	1923.42	0.880491	0.874062	0.959085	0.943557	0.877315
	1924.43	0.879782	0.87614	0.954798	0.944429	0.877552
	1925.46	0.879699	0.874499	0.955871	0.946485	0.8786
	1926.49	0.879737	0.873464	0.952986	0.942254	0.877884
	1927.52	0.879436	0.874832	0.955317	0.944936	0.876962
	1928.52	0.879754	0.87692	0.953784	0.944651	0.877689
	1929.55	0.879746	0.874693	0.955574	0.944212	0.877354
	1930.59	0.879765	0.875264	0.954687	0.945044	0.879273
	1931.62	0.879626	0.874092	0.956223	0.94555	0.879382
	1932.62	0.879042	0.872559	0.955728	0.944416	0.875968
	1933.65	0.880597	0.873568	0.956948	0.944416	0.879768
	1934.68	0.878465	0.874699	0.954811	0.945692	0.876694
	1935.72	0.87924	0.874051	0.954781	0.945475	0.876894
	1936.71	0.879725	0.871996	0.955975	0.948361	0.877777
	1937.75	0.878468	0.873886	0.952389	0.945673	0.876821
	1938.78	0.87828	0.871087	0.955192	0.945326	0.878186
	1939.81	0.88008	0.87002	0.957525	0.945213	0.876943
	1940.81	0.879478	0.874	0.9537	0.946158	0.877756
	1941.84	0.881133	0.87265	0.955219	0.943748	0.877749
	1942.88	0.879907	0.869855	0.954207	0.946825	0.878563
	1943.88	0.881163	0.874309	0.956497	0.947137	0.877332
	1944.91	0.881398	0.872903	0.954986	0.946171	0.878213
	1945.94	0.881518	0.87256	0.956109	0.945289	0.876159
	1946.97	0.881844	0.871797	0.95526	0.944316	0.877038
	1947.97	0.880335	0.872068	0.956591	0.948453	0.876842
	1949.01	0.881306	0.87343	0.949613	0.948944	0.876486
	1950.04	0.879482	0.874741	0.953197	0.946535	0.878959
	1951.07	0.879189	0.874507	0.952055	0.945212	0.877299
	1952.07	0.87898	0.873889	0.953597	0.944363	0.877543
	1953.1	0.879149	0.871516	0.957262	0.943482	0.877667
	1954.14	0.87838	0.874012	0.956488	0.943044	0.877398
	1955.17	0.877015	0.871858	0.957104	0.943801	0.877141
	1956.2	0.878085	0.873254	0.954314	0.944997	0.875511
	1957.2	0.878703	0.871945	0.958007	0.94351	0.878559
	1958.23	0.878817	0.871749	0.955671	0.946168	0.876628
	1959.27	0.878455	0.875241	0.956793	0.942243	0.875742
	1960.3	0.878531	0.874139	0.955087	0.941651	0.875393
	1961.33	0.879005	0.87323	0.954928	0.942801	0.877325
	1962.36	0.877411	0.87373	0.956583	0.942909	0.876686
	1963.4	0.878917	0.874565	0.957242	0.947623	0.876158
	1964.39	0.879694	0.873659	0.95239	0.946384	0.877592
	1965.43	0.877842	0.872305	0.956414	0.943816	0.877123
	1966.46	0.877942	0.872489	0.957633	0.945281	0.874894
	1967.49	0.878855	0.87161	0.958217	0.946158	0.87557
	1968.52	0.877969	0.873454	0.951164	0.946401	0.87684
	1969.56	0.87793	0.874166	0.955917	0.945559	0.876386
	1970.59	0.877286	0.871687	0.958657	0.943566	0.876394
	1971.62	0.87826	0.872489	0.956661	0.944572	0.876507
	1972.62	0.878099	0.872854	0.958737	0.942542	0.877312
	1973.62	0.877391	0.872857	0.958892	0.942032	0.877337
	1974.65	0.879634	0.871805	0.956778	0.944021	0.876516
	1975.68	0.878321	0.869881	0.959624	0.940611	0.875464
	1976.72	0.877785	0.87053	0.95727	0.941063	0.875547
	1977.75	0.877833	0.872787	0.9584	0.942551	0.876656
	1978.78	0.877545	0.873012	0.955723	0.941677	0.874974
	1979.82	0.879369	0.872509	0.955598	0.944396	0.875775
	1980.85	0.879251	0.87374	0.954149	0.94195	0.876241
	1981.88	0.877638	0.875911	0.95333	0.943129	0.874922
	1982.88	0.878469	0.875397	0.955622	0.942976	0.876107
	1983.91	0.880229	0.875146	0.957572	0.942948	0.877873
	1984.94	0.877622	0.873165	0.955286	0.942906	0.877587
	1985.94	0.879864	0.872532	0.957073	0.943925	0.877383
	1986.98	0.878422	0.876434	0.956964	0.945955	0.876084
	1987.98	0.877378	0.876566	0.953802	0.94283	0.876462
	1988.98	0.880483	0.872835	0.955608	0.947985	0.877383
	1990.01	0.878632	0.871933	0.959865	0.944729	0.876705
	1991.04	0.877632	0.874105	0.956059	0.944185	0.875531
	1992.04	0.879599	0.870423	0.956267	0.941831	0.876525
	1993.07	0.877667	0.871692	0.955502	0.943105	0.877187
	1994.1	0.878694	0.873849	0.953727	0.946904	0.874805
	1995.1	0.877582	0.874227	0.95454	0.944987	0.876534
	1996.14	0.878019	0.874807	0.956944	0.942977	0.875459
	1997.17	0.878034	0.871577	0.954376	0.944273	0.876891
	1998.2	0.878815	0.872165	0.956917	0.944977	0.874888
	1999.2	0.878059	0.875231	0.956128	0.94427	0.874538
	2000.23	0.87846	0.872798	0.956457	0.943418	0.874499
	2001.27	0.877193	0.875084	0.95665	0.946348	0.87648
	2002.27	0.877605	0.874169	0.960328	0.948443	0.875638
	2003.3	0.878754	0.877291	0.955078	0.946618	0.876086
	2004.33	0.878564	0.872744	0.955495	0.946053	0.876069
	2005.33	0.878507	0.872605	0.956723	0.948508	0.876515
	2006.36	0.877979	0.874791	0.955155	0.944703	0.875832
	2007.39	0.877811	0.87695	0.957884	0.944066	0.876768
	2008.43	0.879251	0.87453	0.954633	0.947649	0.876456
	2009.46	0.878218	0.871818	0.955886	0.949355	0.875728
	2010.49	0.878529	0.872518	0.954545	0.947524	0.876602
	2011.52	0.879537	0.875332	0.95359	0.945958	0.873765
	2012.56	0.879423	0.873431	0.952956	0.943189	0.874569
	2013.59	0.877005	0.874372	0.954735	0.944473	0.874808
	2014.59	0.878607	0.872739	0.956798	0.943336	0.876562
	2015.62	0.877309	0.872915	0.952969	0.942227	0.876521
	2016.65	0.878446	0.87157	0.955025	0.943658	0.875167
	2017.65	0.880097	0.871944	0.958155	0.944956	0.8752
	2018.69	0.878955	0.874822	0.952591	0.94459	0.876265
	2019.72	0.879061	0.872307	0.952621	0.943907	0.87606
	2020.75	0.878222	0.873028	0.955567	0.944165	0.875496
	2021.78	0.878031	0.873819	0.952186	0.943048	0.875544
	2022.78	0.877761	0.871901	0.954665	0.945142	0.87496
	2023.82	0.879459	0.873304	0.954728	0.945477	0.875092
	2024.85	0.878822	0.873335	0.955555	0.945405	0.874676
	2025.88	0.87796	0.873333	0.954678	0.945078	0.87601
	2026.91	0.876446	0.873135	0.957297	0.945724	0.875716
	2027.95	0.876981	0.874583	0.954136	0.945085	0.87496
	2028.98	0.879084	0.871382	0.957825	0.941099	0.873154
	2030.01	0.878788	0.874319	0.956443	0.943855	0.876071
	2031.04	0.878113	0.870611	0.954856	0.942614	0.875512
	2032.07	0.878533	0.871421	0.957581	0.943988	0.875575
	2033.11	0.878636	0.875102	0.95713	0.944094	0.875693
	2034.14	0.87872	0.87434	0.955772	0.943598	0.876367
	2035.14	0.876679	0.87445	0.955169	0.943603	0.873641
	2036.14	0.87707	0.873177	0.955465	0.943597	0.875129
	2037.17	0.880105	0.871017	0.954955	0.942515	0.874668
	2038.2	0.878396	0.872244	0.95568	0.944181	0.876097
	2039.24	0.878901	0.873406	0.953539	0.941695	0.874664
	2040.27	0.877925	0.874083	0.955679	0.942979	0.87488
	2041.3	0.878835	0.871206	0.955322	0.944109	0.875461
	2042.33	0.87946	0.872225	0.953574	0.94416	0.875197
	2043.37	0.879068	0.871867	0.95461	0.9435	0.875965
	2044.4	0.879395	0.873403	0.954639	0.946246	0.875745
	2045.43	0.878781	0.868823	0.955775	0.946429	0.874613
	2046.46	0.878658	0.869558	0.95539	0.944723	0.876208
	2047.46	0.878499	0.87147	0.954824	0.94428	0.875572
[truncated: 2,785 more rows]

## Sheet: Fig 3C, inset (data)
Slope of Surface Tension Decrease
	Strain Genotype	Strain Phenotype	Slope Value
			Replicate 1	Replicate 2
	WT	MASC+ EPS+ BPS+	-0.0079	-0.0134
	ΔwzaX ΔwzaS	MASC− EPS− BPS+	-0.0045	-0.0177
	ΔwzaB ΔwzaS	MASC− EPS+ BPS−	-0.002	-0.003
	ΔwzaX ΔwzaS ΔwzaS	MASC− EPS− BPS−	0.0011	-0.0069
	ΔwzaS	MASC− EPS+ BPS+		-0.0029

## Sheet: Fig 6B (data)
Flow Cytometry Fluorescence Values (Arbitrary Units)
		sfGFP Fluorescence					mCherry Fluorescence
		(PEPS Expression)					(PBPS Expression)
		Swarm Interior		Swarm Periphery			Swarm Interior		Swarm Periphery
		Mean Fluorescence Value	SEM	Mean Fluorescence Value	SEM		Mean Fluorescence Value	SEM	Mean Fluorescence Value	SEM
	Experiment 1	0.36	0.02	0.37	0.024		5.34	0.041	2.43	0.036
	Experiment 2	0.69	0.026	1.455	0.028		3.92	0.033	2.23	0.028
	Experiment 3	0.99	0.023	1.56	0.033		8.84	0.06	4.35	0.041

## Sheet: S3C Fig (data)
Raw Surface Tension Values (mN/m)
	Strain Genotype:	WT	ΔwzaX ΔwzaS	ΔwzaB ΔwzaS	ΔwzaX ΔwzaB ΔwzaS	ΔwzaS
	Strain Phenotype:	MASC+ EPS+ BPS+	MASC− EPS− BPS+	MASC− EPS+ BPS−	MASC− EPS− BPS−	MASC− EPS+ BPS+
	Time (s)
	0	69.9288	70.0655	72.0906	72.0114	73.1544
	0.972	69.9945	70.5752	72.3757	71.935	70.7303
	2.014	70.0681	70.588	72.5048	72.278	71.7854
	3.038	69.9105	71.5511	72.8882	71.8896	72.4983
	4.073	70.0615	71.2828	72.1777	72.1025	72.2892
	5.104	69.9603	70.2448	72.6267	71.6081	72.9724
	6.137	69.9493	70.0156	72.8052	72.5523	72.237
	7.17	70.188	70.5241	72.0927	72.0696	72.3533
	8.169	70.052	70.8771	72.9539	71.9094	72.5038
	9.202	70.0132	70.5692	72.9863	72.0832	72.1921
	10.233	70.0239	70.8924	72.66	71.6088	72.0199
	11.266	70.0459	71.1902	72.3781	72.9966	72.2566
	12.266	70.0603	70.7225	72.738	71.6585	71.6925
	13.298	69.9187	70.2438	72.8371	71.7806	73.0151
	14.33	70.0087	70.9208	72.3033	72.0033	71.6068
	15.363	70.1481	70.4958	72.7562	71.8746	72.5552
	16.396	69.9531	70.2977	72.5655	71.884	74.3505
	17.426	69.8921	70.6623	72.6298	71.7924	72.591
	18.46	70.0542	70.92	71.6987	72.0502	72.1428
	19.459	69.956	70.4817	71.794	72.0602	71.1016
	20.492	69.7139	70.6358	72.6625	72.2353	71.1139
	21.526	69.8645	70.7688	72.5905	72.1411	72.9322
	22.558	69.8789	69.3351	71.9388	72.1424	73.8575
	23.59	69.9874	70.4899	72.4465	71.7603	74.1004
	24.589	69.8093	70.3448	72.0158	71.6178	72.5379
	25.623	69.8394	70.2664	71.9887	71.848	71.8925
	26.655	69.7985	70.5982	72.2991	72.0581	71.7979
	27.687	69.5669	71.5026	72.4257	71.7118	71.6359
	28.72	70.0204	71.11	72.1826	71.8587	71.9588
	29.753	69.593	70.4997	71.5422	71.8553	72.2191
	30.785	69.7457	70.5606	72.5254	71.8173	70.7547
	31.818	69.7753	71.3618	71.7462	71.9061	72.4462
	32.85	69.661	70.454	72.6231	72.4271	71.2667
	33.849	69.7564	70.1001	72.259	71.9061	72.5202
	34.881	69.9253	71.1404	72.1527	72.2211	71.1155
	35.914	69.7587	70.8359	72.3793	71.2948	72.6186
	36.914	69.752	70.4518	72.2443	72.4547	71.9066
	37.945	69.6742	71.0764	72.4726	71.5782	72.2906
	38.978	69.749	71.3049	72.103	72.0793	72.4861
	40.011	69.8592	70.1377	72.1653	72.0239	71.4854
	41.043	69.7811	71.1734	72.3103	71.639	70.9969
	42.042	69.5864	70.4816	72.4577	72.2921	71.7697
	43.074	69.6393	70.3073	72.055	71.5416	72.2528
	44.109	69.5548	70.5319	72.8974	71.8739	72.1904
	45.141	69.705	70.9984	72.5096	71.539	73.3475
	46.139	69.6439	70.3698	73.8793	71.3591	72.2323
	47.172	69.5745	70.1904	72.4786	71.7731	72.257
	48.204	69.5462	70.4495	72.0509	72.252	71.5097
	49.237	69.6045	70.671	71.9289	71.7861	72.2699
	50.235	69.555	70.6451	72.3578	71.9915	72.0702
	51.27	69.6859	70.0574	71.8831	72.2654	70.7224
	52.301	69.4991	70.4631	72.4101	71.9574	71.3815
	53.333	69.6267	70.1741	72.0641	71.6771	71.6707
	54.333	69.5753	70.3945	73.4608	72.3193	72.0423
	55.366	69.7355	70.126	71.67	71.7804	72.4474
	56.398	69.5003	70.5419	71.8869	71.4666	70.9391
	57.43	69.4955	70.5993	71.6797	71.3522	72.4116
	58.429	69.5211	70.3932	71.9874	71.5555	73.7271
	59.462	69.3913	70.4263	72.2725	72.839	72.8886
	60.495	69.4904	70.1103	72.6082	71.687	72.426
	61.527	69.4896	70.4821	71.9143	71.9114	72.7894
	62.527	69.5186	70.7739	71.8373	71.8785	72.0541
	63.56	69.4222	70.4989	72.1334	71.9208	72.4524
	64.591	69.337	70.5395	72.7143	71.9064	71.4495
	65.591	69.6005	70.6592	70.9295	71.3427	72.0333
	66.623	69.3968	70.4857	71.9405	71.7206	71.7121
	67.657	69.2243	69.9904	72.0227	73.0846	72.4517
	68.689	69.3359	70.3931	71.7133	72.197	71.4755
	69.72	69.3309	70.2911	72.2501	71.5371	73.8471
	70.72	69.2078	69.9198	71.9329	71.8648	72.7928
	71.753	69.3176	70.2484	72.2625	71.8074	72.9882
	72.785	69.3344	70.2458	71.9188	72.049	71.8487
	73.818	69.2817	70.6045	72.0885	71.9811	72.0441
	74.818	69.3405	70.2205	72.0664	71.6121	71.4863
	75.85	69.2661	70.2085	72.6474	71.6512	71.1016
	76.883	69.3362	70.5019	72.0779	71.4738	71.6495
	77.915	69.3372	70.3081	72.2212	71.943	73.5839
	78.914	69.1323	70.114	71.3404	71.2877	72.06
	79.946	69.1349	70.269	72.2631	71.5118	71.3156
	80.978	69.1345	70.2562	71.8808	71.3756	72.0978
	82.013	69.4357	70.5326	71.9752	71.6619	71.7576
	83.012	69.3029	70.0589	71.5617	71.3328	72.3117
	84.043	68.9908	70.3301	72.3756	71.9291	72.4686
	85.075	69.2621	70.0186	71.6924	71.9857	71.4347
	86.11	68.9922	70.015	71.6446	71.6303	72.8432
	87.108	69.1297	70.0798	72.646	72.0261	71.4481
	88.141	69.0649	70.1324	72.4121	71.0082	71.0028
	89.172	68.8948	69.882	72.2765	71.9512	72.4053
	90.139	69.0606	69.6251	72.0291	71.964	72.3265
	91.204	69.1232	70.223	72.4397	71.8139	72.2939
	92.238	69.0013	70.1625	72.2377	71.6387	72.2113
	93.269	69.117	69.8753	72.0818	71.5386	72.5008
	94.302	69.0072	70.0679	71.5269	71.6041	71.5503
	95.302	68.9873	70.0594	71.8097	71.9981	72.0553
	96.334	69.1235	69.6996	71.7715	71.7219	72.038
	97.367	68.8582	70.3345	72.5169	72.0875	72.8984
	98.398	69.0205	69.9845	72.0427	71.511	72.8762
	99.399	69.1665	69.9563	72.269	71.9305	71.2325
	100.432	68.9244	70.0421	72.8153	72.0117	72.5329
	101.464	68.8917	70.1343	72.0437	71.4625	71.4911
	102.495	69.0666	69.9864	72.4834	71.8768	71.3878
	103.495	68.9392	69.8657	72.5152	71.7686	71.3789
	104.528	68.9544	69.9915	71.9889	71.5728	71.8272
	105.561	69.1042	69.9932	72.1263	71.4118	72.5821
	106.593	68.88	70.0212	72.4013	71.9311	72.5179
	107.592	68.7101	69.8685	72.3134	71.7611	72.2642
	108.625	68.9331	70.0251	71.6182	71.5862	73.8087
	109.657	69.1013	69.7688	72.2171	71.5735	71.3407
	110.69	68.7467	69.6415	71.9816	71.345	71.3245
	111.689	68.9106	69.9484	71.9932	72.0627	71.8833
	112.722	68.9543	70.0073	72.3293	71.116	72.3575
	113.753	68.713	69.6993	71.9053	71.9465	71.4262
	114.786	68.8937	69.8506	71.7875	71.2756	71.7076
	115.785	68.7502	69.4411	72.4096	71.7989	71.5962
	116.818	68.8174	69.5921	72.1354	71.6488	72.0057
	117.85	68.9407	69.7498	71.8154	71.8158	71.1509
	118.883	68.7091	69.8404	72.6651	71.6417	71.9275
	119.882	68.8161	69.5108	71.7391	72.0457	72.0446
	120.914	68.6312	69.9861	71.7971	71.6844	71.4171
	121.948	68.7059	69.5811	72.5187	71.9726	71.4852
	122.981	68.6089	69.6001	71.8449	71.6839	72.3339
	123.979	68.2046	69.6258	71.8234	71.5706	71.8602
	125.012	68.7546	69.6035	71.6631	71.6513	71.8563
	126.045	68.7385	69.6341	71.7155	71.6546	71.3738
	127.077	68.7153	69.5108	71.7576	71.2634	72.114
	128.077	68.5094	69.5762	71.9752	71.4412	71.8056
	129.109	68.5546	69.6096	71.7885	71.6556	71.7694
	130.14	68.7147	69.604	72.3995	71.6399	71.7286
	131.174	68.4845	69.6069	71.7053	71.873	71.8664
	132.174	68.7664	69.4852	71.7343	71.391	71.0677
	133.205	68.5154	69.4535	71.3232	71.4744	72.0126
	134.238	68.8889	69.451	71.8828	71.3778	71.1513
	135.27	68.7891	69.1775	71.9465	71.1865	71.8012
	136.27	68.6012	69.2822	72.0962	71.7387	71.5325
	137.303	68.779	69.3935	71.7901	71.5238	70.9776
	138.336	68.6754	69.2875	71.8173	71.8366	72.6713
	139.368	68.6098	69.3216	71.758	71.3718	71.4987
	140.367	68.5267	69.2856	71.6321	71.7925	71.7073
	141.398	68.7425	69.1847	72.0807	71.4592	71.5091
	142.433	68.7756	69.2843	71.462	71.2408	72.4655
	143.464	68.6456	69.1216	72.2413	71.2257	71.7543
	144.464	68.6612	69.159	71.8299	71.8905	71.9298
	145.495	68.5237	69.0397	71.8757	71.3515	71.669
	146.529	68.7331	68.6855	71.6202	71.7171	71.6385
	147.562	68.6358	68.9982	71.9663	71.0464	71.0784
	148.56	68.6707	69.277	71.6432	71.6074	72.3912
	149.592	68.5065	69.0015	71.3508	71.2799	71.6879
	150.595	68.5868	69.1498	72.2287	71.4573	71.5579
	151.625	68.7335	68.8414	71.4806	71.5247	71.4332
	152.656	68.5236	69.0299	71.7907	71.5817	71.477
	153.69	68.5298	68.8473	71.968	71.1836	70.3908
	154.722	68.52	68.9349	71.5983	71.2776	71.4193
	155.754	68.5888	68.8268	71.5476	71.7763	71.6742
	156.787	68.3766	68.8248	71.6778	71.4746	72.0819
	157.787	68.7284	69.0815	71.799	71.355	71.7015
	158.82	68.6086	68.707	71.7044	71.3397	71.4168
	159.852	68.5503	68.7863	71.7438	71.2247	72.1831
	160.884	68.6435	68.6359	71.7543	71.496	71.6903
	161.884	68.4485	69.0237	71.6939	71.563	71.6932
	162.915	68.3	68.7399	71.7077	71.5499	71.3518
	163.948	68.6336	68.8561	71.9964	71.5544	71.5582
	164.981	68.3073	68.826	72.0103	71.3716	71.5278
	165.981	68.4153	68.8007	71.3231	71.3929	71.9128
	167.013	68.5034	68.9418	72.3935	71.5276	71.6119
	168.046	68.5149	68.8525	72.1038	71.3387	71.7849
	169.078	68.4507	68.7657	71.5193	71.1512	71.5673
	170.077	68.2968	68.9667	71.3238	71.3256	71.8775
	171.109	68.5819	68.3572	71.733	71.2454	72.1378
	172.142	68.2865	68.7109	72.142	71.5794	71.5088
	173.175	68.307	68.7645	71.4278	71.5525	71.3669
	174.174	68.4623	68.519	71.9548	71.5806	71.7127
	175.206	68.2272	68.8983	72.2197	71.2917	71.9457
	176.238	68.2765	68.3607	71.0545	71.552	71.453
	177.273	68.4102	68.6111	71.9583	71.4467	71.6501
	178.305	68.3038	68.5842	72.1598	71.3847	71.9379
	179.337	68.7451	68.6947	71.6452	71.2517	71.208
	180.368	67.9536	68.4923	71.794	71.2603	71.4421
	181.402	68.2184	68.5039	71.1887	71.2173	71.5728
	182.434	68.5121	68.6333	71.8615	71.3407	71.7708
	183.467	68.4613	68.2706	71.8384	71.4096	71.7689
	184.499	68.0609	68.5332	71.9447	71.1734	71.718
	185.532	68.4614	68.4578	71.6687	71.229	71.5343
	186.532	68.3221	68.7157	71.7812	71.2238	71.6334
	187.563	68.2278	68.4664	71.6461	71.1396	71.0697
	188.595	68.2806	68.4879	71.8543	71.3242	71.806
	189.629	68.1429	68.4985	72.0045	71.3847	71.9245
	190.661	68.1752	68.1881	71.7535	71.2963	71.8591
	191.693	68.1848	68.3021	72.0665	71.5044	71.6227
	192.726	68.2162	68.228	71.4494	71.5735	71.4488
	193.727	68.1978	68.5936	71.848	71.2425	71.5922
	194.758	68.2875	68.4649	72.0504	71.3569	71.8723
	195.79	68.1921	68.1787	71.5664	71.1472	71.1662
	196.822	68.0668	68.4934	71.6256	71.2773	71.9013
	197.823	68.1626	68.4679	72.0395	71.3463	71.7271
	198.855	68.0776	68.5402	71.8178	71.1833	71.4688
	199.888	68.1181	68.3854	71.2098	71.3551	71.7518
	200.92	68.089	67.9919	71.6299	71.1688	71.6532
	201.953	68.0365	68.3316	71.5547	71.2971	71.4514
	202.952	68.0432	68.3315	71.4887	71.2624	71.2486
	203.984	67.9156	68.1985	71.7909	71.1882	71.4777
	205.017	68.017	68.3053	71.4164	71.1914	71.4837
	206.05	68.2353	68.2925	71.8761	71.3278	71.615
	207.049	68.1564	68.1012	71.8338	71.322	71.6587
	208.08	68.1012	68.0185	71.3472	71.2215	71.5663
	209.114	68.1161	67.8945	71.4704	71.0591	71.594
	210.146	67.8322	68.0724	71.3855	71.0673	71.4339
	211.146	67.8646	68.1631	71.4433	70.9762	71.3641
	212.178	68.0779	68.2507	71.9968	71.1907	71.6244
	213.177	68.0376	68.2752	71.5464	71.2152	71.5663
	214.209	67.9077	67.9599	71.9753	71.1851	71.6141
	215.242	67.9108	67.9811	71.7137	71.1983	71.3676
	216.275	67.777	68.2276	71.4565	71.1545	71.4165
	217.307	67.8426	68.1083	71.6016	71.3701	71.7543
	218.341	68.0002	67.9641	71.7539	71.2464	71.3415
	219.372	67.8566	68.1312	72.0022	71.1432	71.251
	220.371	67.8058	68.2849	71.7104	71.2116	71.5076
	221.405	67.7963	67.8616	71.8601	71.1591	71.2834
	222.437	67.7921	67.964	72.0547	71.1205	71.5215
	223.469	67.7108	68.0351	71.5816	71.0936	69.0648
	224.469	67.814	68.0233	71.8661	70.9238	71.3826
	225.502	67.7392	67.6944	71.7625	71.0491	71.1603
	226.534	67.9119	67.7633	71.5075	71.1752	71.6332
	227.566	67.7844	67.6776	71.6199	71.1003	71.5317
	228.566	67.9316	67.7684	71.5552	71.0928	71.3094
	229.598	67.8343	68.0628	71.5716	71.1364	71.4222
	230.63	67.7189	67.9335	71.8048	71.0536	71.6398
	231.662	67.8668	68.0953	71.5361	71.2117	70.9889
	232.662	67.7559	67.6643	71.9905	71.0132	71.4447
	233.694	67.7652	67.6864	71.9111	71.0439	71.165
	234.728	67.6827	67.8144	71.2848	71.1335	71.657
	235.759	67.7044	67.9059	71.5533	70.9536	71.3823
	236.76	67.5816	67.73	71.4935	70.9596	71.5556
	237.792	67.6145	67.8602	71.3535	71.1244	71.4458
	238.825	67.6469	67.8135	71.319	71.0489	71.1464
	239.857	67.4296	67.7589	71.7393	70.9506	71.2241
	240.856	67.7905	67.8237	71.9098	70.9951	71.1046
	241.889	67.5417	68.0345	71.316	71.1215	71.4842
	242.921	67.5046	67.8491	71.3428	71.0232	71.1115
	243.954	67.3973	67.7679	71.4816	70.9028	71.0582
	244.953	67.462	67.8184	71.5836	71.1318	71.4002
	245.986	67.4452	67.8347	71.6154	71.0066	71.4908
	247.018	67.6532	67.6725	71.6032	70.852	71.3272
	248.05	67.4182	67.6619	71.4743	70.9398	71.3541
	249.049	67.7145	67.9173	71.4449	70.8199	71.3919
	250.082	67.5968	68.0714	71.5557	70.8676	71.4517
	251.114	67.6415	67.9366	71.7358	70.9458	71.6559
	252.148	67.4411	67.6347	71.1865	70.886	71.2882
	253.145	67.3764	67.5885	71.8748	70.9929	71.2438
	254.18	67.4645	67.4359	71.6844	70.9703	71.5512
	255.212	67.4598	67.7047	71.7435	70.8123	71.2496
	256.243	67.5781	67.5025	71.3885	70.7389	71.2156
	257.243	67.5425	67.4317	71.3083	70.855	71.2859
	258.277	67.1977	67.6464	72.0092	71.1347	71.5139
	259.309	67.4206	67.7587	71.6222	70.8627	71.4929
	260.341	67.3388	67.5127	71.4456	71.002	71.3447
	261.34	67.3916	67.6594	71.6583	70.8216	71.1877
	262.373	67.5145	67.6443	71.5682	70.8315	71.1466
	263.405	67.4514	67.6491	71.3932	70.8573	71.3355
	264.437	67.393	67.6061	71.6892	70.8953	71.3268
	265.437	67.3419	67.7594	71.3972	70.9258	71.1984
	266.47	67.3028	67.7668	71.4541	70.8003	71.2295
	267.503	67.3909	67.5098	71.5679	71.0357	71.2506
	268.535	67.2792	67.7516	71.5904	70.8653	71.4934
	269.535	67.3134	67.4478	71.5687	70.6574	71.3576
	270.566	67.1612	67.1154	71.4402	70.858	71.1578
	271.571	67.5087	67.6016	71.7602	70.3609	71.1478
	272.598	67.3854	67.574	71.5854	70.6282	71.2048
	273.63	67.2875	67.6596	71.5231	70.7144	71.4119
	274.663	67.1869	67.2814	71.1678	70.8043	71.0753
	275.662	67.3596	67.3532	71.6046	70.8193	71.2097
	276.694	67.2483	67.4332	71.4565	70.7699	71.2585
	277.728	67.0722	67.8001	71.3486	70.8317	71.3044
	278.76	67.2019	67.4676	71.7522	70.682	71.2662
	279.792	67.0701	67.5916	71.7831	70.6827	71.3119
	280.826	67.1382	67.552	71.4411	70.6485	71.1274
	281.858	67.0731	67.3278	71.5584	70.7372	71.3172
	282.856	67.0265	67.5673	71.1624	70.763	71.1586
	283.889	67.0581	67.3347	71.2024	70.6472	71.2875
	284.922	67.162	67.3417	71.3333	70.8063	71.0421
	285.954	66.9015	67.4381	71.3169	70.6505	71.1197
	286.953	66.8953	67.2905	71.5055	70.5944	71.2638
	287.986	66.9356	67.3487	71.2677	70.7058	71.0923
	289.018	67.0849	67.449	71.6432	70.6979	71.1913
	290.052	67.105	67.5089	71.4385	70.5739	71.2595
	291.051	67.3216	67.3115	71.3315	70.7404	71.1349
	292.084	67.0128	67.2962	71.3849	70.5972	71.222
	293.116	66.969	67.15	71.3215	70.7054	71.0254
	294.148	67.1318	67.0806	71.2979	70.4311	71.2582
	295.148	67.022	67.45	71.3049	70.6843	71.0707
	296.18	66.9797	67.2464	71.2411	70.5734	70.9663
	297.212	67.1392	67.2782	71.0273	70.6551	71.2105
	298.244	67.0857	67.1394	71.3487	70.6631	71.2428
	299.244	66.9192	67.4391	71.2649	70.5662	71.3558
	300.276	67.1661	67.0737	71.587	70.5326	71.1586
	301.31	67.0371	67.2228	71.322	70.5134	70.9749
	302.342	67.1347	67.222	71.3928	70.6556	71.2024
	303.375	67.1899	67.2598	71.4158	70.5033	71.0911
	304.407	66.9964	67.0837	71.3903	70.4601	71.1887
	305.439	66.9564	67.1859	71.3144	70.423	70.9762
	306.472	66.7855	67.1129	71.3708	70.6307	71.0909
	307.505	66.9192	67.3411	71.2307	70.5463	71.161
	308.537	66.9092	67.2463	71.2969	70.3136	71.1536
	309.536	66.939	67.1265	71.2977	70.4775	70.9544
	310.568	66.8321	66.9254	71.4618	70.442	70.8813
	311.601	66.9153	67.0435	71.4551	70.5377	71.153
	312.635	66.6774	67.003	71.2699	70.5376	71.1533
	313.633	66.7555	67.0717	71.3859	70.5517	70.9563
	314.665	66.6817	67.1237	71.3684	70.4382	71.0508
	315.668	66.9427	67.0316	71.2065	70.3913	71.0269
	316.698	66.9382	67.3385	71.2812	70.4787	71.034
	317.729	66.7855	66.9589	71.182	70.4043	71.0586
	318.763	66.7724	67.143	71.1248	70.628	70.9327
	319.795	66.669	66.431	71.6065	70.4501	70.9946
	320.827	66.6264	66.7732	71.4512	70.3361	71.0099
	321.826	66.7106	67.1751	71.2741	70.3836	71.0162
	322.859	66.7581	66.8172	71.4448	70.3083	71.1943
	323.862	66.6921	66.8087	71.4034	70.4153	71.043
	324.89	66.6538	67.2542	71.2997	70.3888	71.0916
	325.923	66.6367	66.8942	71.4387	70.1952	71.0216
	326.956	66.6787	66.8475	71.3468	70.4744	70.9104
	327.956	66.7395	66.9906	71.4282	70.4176	71.0939
	328.955	66.626	66.8723	71.3934	70.4528	71.0605
	329.987	66.5137	67.0368	71.3116	70.2906	71.0895
	331.019	66.7113	66.5989	71.3243	70.5154	71.0288
	332.02	66.6415	66.7435	71.192	70.2275	70.9705
	333.051	66.6417	66.7419	71.3975	70.3471	71.0021
	334.084	66.626	66.8782	71.3724	70.494	70.8029
	335.117	66.5143	66.5953	71.2319	70.1987	71.1678
	336.149	66.5214	66.6103	71.2852	70.4271	71.0562
	337.149	66.5596	66.5957	71.2534	70.253	71.0273
	338.18	66.5379	66.5913	71.3797	70.1937	70.9473
	339.213	66.5204	66.5166	71.3865	70.4157	71.0171
	340.246	66.5111	66.7022	71.1347	70.2428	70.8967
	341.246	66.4194	66.6496	71.2745	70.4478	70.8671
	342.278	66.5537	66.5474	71.5145	70.3207	70.8172
	343.309	66.6364	66.6563	71.3612	70.1955	70.9609
	344.343	66.6725	66.8753	71.1863	70.0966	71.0528
	345.376	66.4028	66.9123	71.3859	70.4104	70.9464
	346.407	66.4663	66.4921	71.2246	70.3121	71.0438
	347.44	66.4127	66.8082	71.3124	70.3452	71.0659
	348.473	66.3584	66.8969	71.1745	70.4084	70.927
	349.505	66.3722	66.5524	71.2567	70.1325	70.8633
	350.538	66.4498	66.4115	71.1665	70.1486	70.8287
	351.537	66.3513	66.5395	71.4171	70.2647	70.9615
	352.57	66.2765	66.4479	71.198	70.1328	70.8782
	353.603	66.4299	66.7662	71.1068	70.2713	70.8478
	354.635	66.381	66.6998	71.1295	69.9654	70.9336
	355.634	66.2399	66.6637	71.0389	70.2129	70.8688
	356.667	66.5321	66.6172	71.2371	70.2592	70.9156
	357.699	66.1942	66.7926	71.0083	70.0988	70.8838
	358.732	66.4852	66.329	71.3163	70.1929	70.7899
	359.731	66.3337	66.6123	71.3108	70.2217	70.7622
	360.762	66.3403	66.4966	71.313	70.1945	71.0866
	361.796	66.4648	66.4967	71.1	70.0462	70.7265
	362.828	66.4049	66.4105	71.2323	70.1276	70.8788
	363.827	66.2412	66.1023	71.3332	70.1635	70.7516
	364.86	66.3902	66.2724	71.3397	70.1038	70.864
	365.893	66.4026	66.1836	71.201	70.1202	70.682
	366.925	66.4645	66.5405	71.11	70.1081	70.8518
	367.925	66.1953	66.1008	71.4312	70.033	70.8739
	368.956	66.3028	66.4839	71.2618	70.1239	70.9029
	369.959	66.4108	66.2698	71.3252	70.0064	70.8641
	370.988	66.3641	66.1321	71.0894	70.1095	70.7907
	372.021	66.1739	66.6299	71.1901	70.0297	70.8453
	373.054	66.3243	66.2401	71.1309	70.0453	70.7869
	374.054	66.1258	65.8102	71.0244	70.2016	70.6602
	375.052	66.2948	66.2375	71.4126	69.9221	70.8157
	376.084	66.1544	66.2854	71.36	70.0146	70.7256
	377.117	66.1216	65.975	71.1929	70.0675	70.7897
	378.15	66.2476	66.4571	71.3888	69.9416	70.6801
	379.15	66.1283	66.3866	71.0039	70.0725	70.7496
	380.182	66.1631	66.1767	71.1864	70.1254	70.8039
	381.215	66.1058	66.5361	71.2164	70.0577	70.7811
	382.246	66.1962	66.1129	71.1567	69.7451	70.7478
	383.246	66.203	66.4057	71.2366	69.8972	70.5746
	384.28	66.2346	66.3233	71.1411	69.952	70.4454
	385.311	66.2778	66.2548	71.215	69.8114	70.6575
	386.344	65.9784	66.5075	71.1222	69.9709	70.7933
	387.343	66.0108	66.1678	71.1151	69.8479	70.6712
	388.375	66.2324	66.3538	71.2402	69.9484	70.5214
	389.408	66.2756	66.5425	71.2415	69.9207	70.6767
	390.441	66.1329	66.2425	71.1549	69.9763	70.621
	391.44	65.954	66.38	71.115	69.9523	70.7026
	392.473	65.9931	66.2446	71.1373	69.9021	70.5491
	393.506	65.9705	66.1942	71.1311	69.9639	70.7095
	394.537	65.8427	66.262	71.1429	69.8118	70.6161
	395.537	65.9757	66.0708	71.203	69.8757	70.6568
	396.568	65.8562	66.1054	70.9571	69.8908	70.6999
	397.602	66.0492	66.24	71.0433	69.8195	70.6123
	398.6	65.8639	66.2244	71.2527	69.8272	70.6236
	399.633	65.9387	66.0925	71.0815	69.8976	70.5599
	400.665	66.1634	66.1661	71.095	69.7734	70.5071
	401.668	65.8983	66.1293	71.0352	69.8069	70.2553
	402.697	65.9596	66.4393	71.0098	69.7106	70.5781
	403.73	66.0199	66.1927	71.2172	69.6898	70.474
	404.763	66.0849	66.3062	71.0546	69.8933	70.5711
	405.796	65.932	65.9812	71.1067	69.6739	70.5951
	406.829	65.8888	65.8732	71.0936	69.9408	70.3888
	407.86	65.7856	66.009	71.2554	69.6186	70.6476
	408.86	65.8549	66.1237	71.1551	69.9312	70.5629
	409.892	65.7844	65.9977	71.0679	69.7408	70.6487
	410.925	65.8485	65.7198	71.1684	69.8422	70.448
	411.958	65.9061	66.2676	71.0887	69.7454	70.6077
	412.957	65.7729	66.2833	70.9629	69.8114	70.4115
	413.99	66.0644	66.2369	71.0039	69.8946	70.4538
	415.022	65.8945	66.2187	70.9497	69.8104	70.2764
	416.055	65.8869	65.9628	71.0991	69.7895	70.4837
	417.054	65.808	66.1309	71.1567	69.7929	70.3273
	418.087	65.8433	66.0086	71.1352	69.9781	70.4474
	419.118	65.8455	66.0948	70.9832	69.8607	70.3893
	420.15	65.7792	65.8255	71.0344	69.6021	70.3753
	421.15	65.9245	65.951	71.0785	69.7082	70.4213
	422.182	65.777	66.0788	71.1286	69.7276	70.5195
	423.215	65.8387	65.752	71.0979	69.7377	70.4476
	424.214	65.7577	66.0512	71.0792	69.8706	70.0848
	425.247	65.7848	65.6619	71.1338	69.9312	70.343
	426.28	65.7815	65.8221	70.956	69.7572	70.4043
	427.311	65.7302	65.8867	71.1243	69.7352	70.316
	428.346	65.5992	65.855	71.081	69.9002	70.2669
	429.377	65.608	66.065	71.015	69.5958	70.2558
	430.41	65.7278	65.8779	71.1199	69.8507	70.2923
	431.441	65.6021	65.9404	70.9406	69.619	70.3444
	432.476	65.5785	65.8614	71.0316	69.6124	70.3679
	433.507	65.6394	65.973	71.013	69.6767	70.0877
	434.54	65.6034	65.8128	70.9037	69.7395	70.2051
	435.538	65.7267	65.9378	71.1015	69.5704	70.3769
	436.572	65.6737	65.848	70.8885	69.8092	70.2627
	437.604	65.7896	65.7796	71.1561	69.6548	70.0935
	438.637	65.8474	65.8914	70.8418	69.689	70.1909
	439.635	65.5802	65.7243	70.9509	69.728	70.3089
	440.669	65.6097	65.6673	70.9423	69.5275	70.1727
	441.702	65.4005	65.6392	71.0011	69.5757	69.9956
	442.733	65.5702	65.615	70.9371	69.5322	70.1675
	443.733	65.5584	65.9115	71.0386	69.6717	70.2216
	444.765	65.5365	65.9814	70.8012	69.6402	70.043
	445.798	65.5854	65.8839	70.9667	69.7921	70.1912
	446.831	65.6556	65.6736	71.061	69.6064	70.1022
	447.829	65.7253	65.6159	70.8695	69.8602	70.1486
	448.863	65.6506	65.5556	71.0019	69.6087	70.0847
	449.895	65.5659	65.5162	70.8588	69.4694	70.0088
	450.928	65.7297	65.7759	70.9971	69.3459	69.9659
	451.926	65.7125	65.7675	70.9526	69.5132	70.0094
	452.959	65.5934	65.7009	70.8764	69.4825	70.0154
	453.961	65.5915	65.5713	71.0089	69.7725	69.8504
	454.99	65.5187	65.5982	70.958	69.6764	69.9817
	456.023	65.5019	65.4976	71.0458	69.4195	70.1417
	457.022	65.538	65.6988	70.9919	69.7288	69.945
	458.055	65.4127	65.3727	70.9075	69.4354	70.221
	459.055	65.5508	65.7122	70.8142	69.5141	70.0155
	460.086	65.5505	65.471	70.8193	69.7789	69.8416
	461.119	65.416	65.7927	70.821	69.7989	70.1245
	462.152	65.4322	66.2104	70.8162	69.4402	70.0264
	463.184	65.4674	65.3889	70.8731	69.4858	69.8452
	464.216	65.395	65.5894	70.7275	69.5464	69.7405
	465.249	65.4993	65.5079	70.9106	69.5226	70.1376
	466.282	65.4438	65.5846	70.8357	69.4347	69.9444
	467.315	65.328	65.4891	70.8741	69.5356	69.8478
	468.347	65.4561	65.3542	70.8917	69.8373	69.8903
	469.346	65.3304	65.0923	70.9304	69.5636	69.9682
	470.379	65.3057	65.4544	70.7976	69.2783	69.6753
	471.412	65.3274	65.2123	70.8809	69.6393	69.8301
	472.443	65.2323	65.6451	70.9084	69.5863	69.8432
	473.444	65.2266	65.4493	70.849	69.553	69.6692
	474.475	65.3266	65.5522	70.6484	69.6097	69.7672
	475.508	65.448	65.3941	70.8565	69.5571	69.8412
	476.541	65.2293	65.647	70.8202	69.5162	69.9064
	477.54	65.2894	65.3612	70.9258	69.6997	69.8078
	478.573	65.201	65.3144	70.8657	69.2473	69.9176
	479.605	65.0274	65.694	70.8577	69.3259	69.8742
	480.604	65.2456	65.3782	70.8996	69.6249	69.764
	481.637	65.2602	65.6025	70.8081	69.4815	69.6794
	482.67	65.2093	65.1599	70.7379	69.2225	69.7867
	483.701	65.2766	65.339	70.7121	69.3783	69.8377
	484.702	65.1478	65.3415	70.9545	69.4849	69.7058
	485.734	65.2967	65.5917	70.6318	69.2722	69.7765
	486.767	65.2873	65.6273	71.0666	69.3866	69.6115
	487.798	65.3152	65.2606	70.7813	69.3106	69.871
	488.831	65.0684	65.4444	70.7446	69.5264	69.6333
	489.83	65.2555	65.3842	70.7569	69.4686	69.6025
	490.863	65.3169	65.2284	70.6863	69.4189	69.7814
	491.895	65.248	64.522	70.7609	69.3537	69.6813
	492.894	65.277	65.1418	70.8527	69.2618	69.5247
	493.928	65.2284	65.2104	70.6699	69.4185	69.5746
	494.96	65.1532	65.3615	70.6771	69.5358	69.8298
	495.992	65.0606	65.154	70.6811	69.1856	69.6814
	497.026	65.0804	65.38	70.8601	69.3254	69.5801
	498.058	65.1521	65.3461	70.9578	69.1823	69.6153
	499.09	65.1719	65.3971	70.7348	69.2799	69.5118
	500.123	65.1864	65.2534	70.7277	69.481	69.6108
	501.156	65.2109	65.2147	70.7618	69.4232	69.5086
	502.187	65.2499	65.2806	70.6127	69.4663	69.4639
	503.22	65.2641	65.3434	70.5202	69.3918	69.42
	504.253	65.0339	65.6624	70.588	69.224	69.3301
	505.286	65.0323	65.2449	70.7163	69.5117	69.608
	506.318	65.1018	65.13	70.7244	69.2312	69.4604
	507.351	65.0208	65.3864	70.7166	69.3631	69.3205
	508.383	65.1093	65.0679	70.7237	69.3012	69.4759
	509.416	65.086	64.9477	70.7377	69.364	69.428
	510.415	65.1398	65.0031	70.7012	69.336	69.772
	511.447	65.1411	65.1028	70.7198	69.3938	69.6366
	512.479	64.9108	65.0753	70.6715	69.4597	69.469
	513.513	64.8757	65.1792	70.7436	69.4688	69.3846
	514.511	64.8546	65.0863	70.5932	69.3125	69.6057
	515.545	65.0194	65.063	70.712	69.3661	69.4151
	516.577	64.9021	65.1647	70.6713	69.338	69.3512
	517.609	64.9775	65.1921	70.6962	69.4723	69.5006
	518.642	65.0023	65.177	70.6005	69.2416	69.2427
	519.642	64.8431	65.0185	70.6252	69.4392	69.335
	520.674	64.8614	65.1492	70.7194	69.1621	69.3032
	521.706	64.868	65.2064	70.6015	69.2394	69.1829
	522.738	64.8971	65.1121	70.5107	69.3192	69.325
	523.772	64.9159	65.022	70.8579	69.2345	69.3305
	524.804	64.9639	65.2092	70.5325	69.2103	69.3664
	525.836	64.9957	65.16	70.7909	69.055	69.3946
	526.869	64.8735	65.2349	70.6473	69.2748	69.267
	527.901	65.0052	65.2937	70.6301	69.1715	69.3239
	528.9	64.9226	65.1107	70.5705	69.1489	69.1519
	529.932	64.8239	65.3166	70.727	69.2843	69.4043
	530.965	64.8749	64.9646	70.6086	69.3055	69.3743
	531.999	64.9206	65.1047	70.5792	69.1882	69.1492
	533.031	64.8683	64.7675	70.5584	69.0535	69.1461
	534.063	65.0165	65.3441	70.281	69.3634	69.215
	535.062	64.9079	65.6634	70.6071	69.3782	69.0926
	536.096	64.6262	65.0336	70.738	69.2613	69.1222
	537.127	64.7808	65.076	70.5143	69.1395	69.0974
	538.159	64.7525	64.9887	70.4212	69.3319	69.16
	539.192	64.8096	65.0866	70.729	69.1835	69.1103
	540.226	64.8265	65.2532	70.5797	69.1392	69.3053
	541.258	64.7592	65.3303	70.5802	69.1571	69.2989
	542.29	64.7692	64.5883	70.3591	68.9545	69.188
	543.29	64.637	64.9791	70.599	68.9352	69.0207
	544.322	64.7647	65.0819	70.503	69.0608	69.0414
	545.354	64.7369	64.9659	70.692	69.2	69.2359
	546.386	64.6184	65.1786	70.5902	69.1882	69.1741
	547.386	64.6741	65.1493	70.6601	69.1871	68.9494
	548.419	64.8343	65.0903	70.3699	69.0015	68.9084
	549.451	64.5634	64.8943	70.6453	69.0733	69.2238
	550.483	64.8	65.1415	70.6202	69.0306	69.1383
	551.483	64.5809	65.0583	70.6055	69.1142	68.9852
	552.515	64.7457	65.1871	70.4728	69.035	69.0118
	553.547	64.791	64.8529	70.4726	69.1323	68.9571
	554.581	64.6722	64.8465	70.5965	69.272	69.0213
	555.614	64.6603	65.2379	70.3522	68.8677	68.8932
	556.646	64.7462	64.9309	70.5499	69.1094	69.1638
	557.679	64.6788	64.8795	70.5331	69.0221	68.9562
	558.71	64.5529	64.9076	70.362	68.9701	68.9059
	559.743	64.4515	64.8217	70.5185	69.0334	69.132
	560.777	64.4929	64.6582	70.552	69.2439	68.887
	561.808	64.6741	64.6773	70.5607	69.0129	68.8213
	562.841	64.5611	64.7304	70.4426	69.1431	68.9577
	563.873	64.6722	64.7947	70.5292	69.0883	68.8534
	564.906	64.5375	64.7226	70.4551	69.0085	68.8525
	565.939	64.5922	64.7677	70.3787	68.9455	68.8487
	566.971	64.5028	64.5101	70.3623	68.9236	68.8973
	567.97	64.6884	64.7459	70.5015	68.8703	68.9411
	569.003	64.5645	64.6421	70.4374	68.9748	68.8647
	570.035	64.6263	64.828	70.4312	69.0221	68.9353
	571.034	64.5162	64.9005	70.2636	69.014	68.976
	572.066	64.5173	64.8202	70.5096	68.8601	68.9074
	573.1	64.5352	65.1565	70.3874	69.0974	68.9484
	574.132	64.602	64.8749	70.3254	69.0071	68.8023
	575.164	64.4269	64.7838	70.5543	69.1183	68.8131
	576.163	64.4814	65.1471	70.5233	68.9345	68.8618
	577.197	64.4495	64.9088	70.5099	69.1142	68.835
	578.23	64.6556	64.8339	70.4305	68.9163	68.6996
	579.261	64.5423	64.6477	70.4357	68.8903	68.8126
	580.294	64.4115	64.7532	70.48	69.0998	68.6157
	581.326	64.4225	64.7598	70.4454	68.9765	68.9569
	582.327	64.6057	64.6478	70.2097	68.9074	68.8679
	583.359	64.4106	64.6237	70.3607	68.9248	68.7522
	584.391	64.3325	64.7274	70.4414	68.9	68.6621
	585.422	64.5289	64.7325	70.2058	69.1387	68.7021
	586.456	64.4292	64.6758	70.2439	68.9437	68.7144
	587.489	64.5334	64.4609	70.3337	69.0168	68.7386
	588.521	64.58	64.7559	70.4087	68.6906	68.6119
	589.553	64.443	64.7151	70.2794	68.8432	68.6075
	590.586	64.4056	64.5669	70.2443	68.6959	68.6368
	591.619	64.3478	64.8004	70.4883	69.0562	68.5276
	592.652	64.4044	64.5681	70.2249	68.857	68.6146
	593.684	64.3296	64.7256	70.3199	68.7655	68.6503
	594.717	64.5685	64.5416	70.2826	68.7119	68.6031
	595.748	64.3821	64.6496	70.4645	69.1517	68.5975
	596.748	64.4297	64.675	70.4013	69.1393	68.4908
	597.781	64.4534	64.5294	70.2014	68.9847	68.6028
	598.813	64.4567	64.5867	70.2981	69.0277	68.5251
	599.846	64.3931	64.5533	70.5177	68.7953	68.5928
	600.878	64.3869	64.9917	70.4083	68.7781	68.6666
	601.91	64.2742	64.6845	70.3482	68.9767	68.4972
	602.943	64.4392	64.7824	70.2566	68.7899	68.6443
	603.977	64.3424	64.59	70.2294	68.8369	68.5376
	605.008	64.3225	64.5475	70.4296	68.878	68.7154
	606.041	64.2292	64.5005	70.3888	68.917	68.4729
	607.039	64.301	64.6239	70.3434	68.701	68.5815
	608.073	64.215	64.6129	70.2521	68.9708	68.5555
	609.105	64.3103	64.5874	70.2459	68.9155	68.4443
	610.137	64.3397	64.6132	70.0958	68.7031	68.5263
	611.137	64.3292	64.6073	70.2673	68.7159	68.5502
	612.169	64.4711	64.596	70.3199	68.8993	68.5302
	613.202	64.2291	64.7784	70.3816	68.9988	68.5078
	614.235	64.4254	64.5085	70.3976	69.0131	68.583
	615.266	64.1841	64.5321	70.401	68.9713	68.3707
	616.3	64.3956	64.5982	70.1631	68.7992	68.4923
	617.333	64.4583	64.6743	70.4055	68.8287	68.4823
	618.364	64.3364	64.7593	70.3021	68.9026	68.4559
	619.396	64.3155	64.793	70.4115	68.8262	68.3873
	620.43	64.2587	64.791	70.2089	68.8273	68.4557
	621.43	64.2804	64.6842	70.2655	69.186	68.6844
	622.461	64.1763	64.6947	70.2219	68.7398	68.3529
	623.494	64.227	64.7642	70.1247	68.9805	68.4144
	624.527	64.2906	64.6359	70.2708	68.8016	68.4663
	625.56	64.3321	64.5902	70.1347	68.7724	68.3127
	626.591	64.2495	64.4354	70.3362	68.8611	68.3637
	627.624	64.4459	64.6033	70.3039	68.7639	68.5248
	628.658	64.1981	64.6994	70.211	68.7598	68.4322
	629.689	64.0507	64.5469	70.1279	68.6617	68.3438
	630.722	64.1444	64.5585	70.2035	68.5661	68.5193
	631.754	64.2278	64.7046	70.2848	68.7732	68.3858
	632.788	64.0705	64.6031	70.1927	68.8578	68.4203
	633.819	64.1713	64.6517	70.3048	68.6877	68.4157
	634.852	64.1736	64.7369	70.0075	68.8788	68.3164
	635.885	64.2854	64.5105	70.1894	68.7044	68.2364
	636.917	64.2556	64.5592	70.3734	68.7688	68.3805
	637.95	64.2502	64.6525	70.0499	68.7636	68.2393
	638.982	63.9953	64.4565	70.319	68.5944	68.189
	640.015	63.9616	64.5841	70.0313	68.7066	68.2953
	641.047	64.2025	64.7003	70.2675	68.7853	68.3365
	642.08	63.9562	64.6113	70.459	68.9049	68.1569
	643.113	64.1763	64.4351	70.0394	68.8436	68.1956
	644.144	64.0561	64.6165	70.3474	68.8067	68.2878
	645.145	64.067	64.4667	70.333	68.7434	68.181
	646.176	64.0066	64.6616	70.2458	68.4992	68.4282
	647.209	64.0509	64.6203	70.2021	68.671	68.2234
	648.242	64.0584	64.519	70.2721	68.6807	68.1971
	649.274	63.8642	64.3294	70.0584	68.6663	68.2913
	650.307	64.0722	64.4636	70.0995	68.7697	68.2398
	651.34	64.0328	64.5312	70.239	68.5753	68.2794
	652.372	64.2658	64.2584	70.1758	68.7778	68.2611
	653.404	64.0118	64.5613	70.1011	68.5432	68.1582
	654.437	64.1276	64.5185	70.3494	68.6299	68.1529
	655.47	64.0365	64.4521	70.3219	68.837	68.1401
	656.502	64.0757	64.5981	70.3231	68.7925	68.3512
	657.536	64.0038	64.6674	70.2134	68.8023	68.1155
	658.567	64.1664	64.6745	70.4763	68.8585	68.2212
	659.6	64.0558	64.5089	70.1123	68.7579	68.0998
	660.598	64.1158	64.5287	70.1628	68.8755	68.0015
	661.632	63.9185	64.3351	70.0878	68.642	68.2246
	662.663	64.0123	64.5917	70.1559	68.5658	68.1213
	663.696	64.1529	64.5148	70.2001	68.6044	68.2597
	664.729	64.0228	64.5142	70.2039	68.6384	68.0993
	665.762	64.066	64.5123	70.1173	68.6244	68.1135
	666.793	64.0667	64.6487	70.1532	68.5642	68.0053
	667.826	64.0994	64.5353	70.0762	68.6333	68.1323
	668.831	64.0723	64.4823	70.0408	68.6833	68.0875
	669.858	64.0106	64.582	70.1558	68.6022	68.1456
	670.89	64.0385	64.5026	70.3316	68.8556	68.1036
	671.923	64.0506	64.672	70.1262	68.734	68.0188
	672.956	64.0288	64.3563	70.129	68.7407	68.1097
	673.989	63.9968	64.6032	70.1848	68.5912	68.1742
	675.02	63.958	64.5025	70.3266	68.6745	68.0808
	676.054	63.9338	64.3799	70.1284	68.4876	68.1223
	677.086	63.9112	64.3568	70.2349	68.4054	68.1831
	678.119	64.1298	64.4268	70.1594	68.5885	68.0092
	679.151	63.9224	64.4163	70.2675	68.4595	68.2161
	680.184	63.8479	64.4043	70.0811	68.6006	68.2039
	681.216	64.0025	64.4243	70.0384	68.3751	68.1534
	682.249	63.9279	64.3421	70.1029	68.6047	68.2176
	683.281	63.9374	64.4374	70.2772	68.6442	68.111
	684.314	63.9577	64.4385	70.1179	68.757	68.0695
	685.346	64.0227	64.4846	69.9411	68.5292	68.0306
	686.379	63.9563	64.3898	69.9773	68.7487	68.0058
	687.411	63.7984	64.4128	69.9935	68.6748	68.0491
	688.443	63.8459	64.4274	69.9861	68.5207	67.994
	689.477	63.8115	64.1959	69.8848	68.5724	67.9922
	690.51	63.7592	64.1371	69.9481	68.4881	67.92
	691.541	63.9567	64.5909	69.9887	68.5326	67.9198
	692.542	63.8502	64.4525	70.0846	68.7358	67.9741
	693.573	63.8182	64.4202	70.0005	68.5406	67.9936
	694.605	63.7463	64.1124	70.1845	68.568	67.8788
	695.638	63.5374	64.4144	69.7916	68.7686	67.894
	696.637	63.7726	64.4443	70.0644	68.6865	67.9923
	697.67	63.9315	64.3914	70.1656	68.7017	67.9492
	698.703	63.7863	64.4405	69.8369	68.4814	67.9196
	699.735	63.8	64.4017	70.0808	68.4611	67.8717
	700.768	63.878	64.4682	70.1782	68.404	67.9514
	701.801	63.8123	64.3231	70.1001	68.552	67.8211
	702.833	63.8344	64.1958	70.0316	68.5453	67.9897
	703.865	63.8042	64.1379	70.1346	68.429	67.9236
	704.899	63.6915	64.0046	70.0377	68.6122	67.8502
	705.93	63.8333	64.3311	69.8073	68.7111	67.9354
	706.962	63.865	64.0749	70.0819	68.3751	67.8485
	707.996	63.8079	64.1257	69.8988	68.4994	67.8525
	709.029	63.6963	64.0268	70.0924	68.4317	67.9434
	710.061	63.8882	64.1382	70.2122	68.3753	67.9274
	711.094	63.8191	64.2469	69.7835	68.3226	67.8961
	712.125	63.6489	64.0027	69.9979	68.4386	67.8404
	713.158	63.6011	64.2036	70.0741	68.2159	67.8089
	714.19	63.7225	64.1355	69.9422	68.823	68.0201
	715.224	63.621	64.1711	69.8198	68.4901	67.8895
	716.255	63.6802	64.0709	69.9665	68.6829	68.0151
	717.288	63.7002	64.0947	69.8862	67.9411	67.9315
	718.322	63.7227	64.0391	69.9949	68.4155	67.9386
	719.353	63.5987	64.0078	70.0497	68.5718	67.7458
	720.386	63.737	64.1337	69.8423	68.4829	67.858
	721.418	63.7556	64.1947	69.9743	68.6963	67.9205
	722.451	63.7677	64.3802	69.8335	68.4495	67.8119
	723.484	63.6197	64.1344	70.1419	68.5979	67.8502
	724.515	63.7272	64.1987	70.0482	68.6347	67.8349
	725.549	63.6989	64.0721	69.8596	68.4994	67.6883
	726.581	63.7285	64.142	69.711	68.5714	67.7641
	727.614	63.668	64.1299	69.763	68.3652	67.9063
	728.645	63.792	64.2118	69.8454	68.3485	67.7781
	729.679	63.6687	64.5331	69.8433	68.4251	67.7155
	730.711	63.6462	64.2492	69.6658	68.4967	67.6681
	731.744	63.5396	64.1908	69.7142	68.493	67.7673
	732.777	63.7153	64.0069	70.2024	68.2329	67.8494
	733.808	63.6777	64.2779	69.9317	68.7188	67.6861
	734.809	63.5982	63.9492	70.0978	68.6277	67.6434
	735.84	63.7203	63.9878	69.752	68.3794	67.8493
	736.873	63.6685	64.0889	69.8677	68.3963	67.6888
	737.906	63.5356	64.0472	69.6822	68.3115	67.6102
	738.938	63.5352	63.7646	70.0194	68.4095	67.7855
	739.971	63.5643	64.128	69.9504	68.4511	67.6626
	741.004	63.5704	63.954	70.0361	68.6955	67.8083
	742.035	63.6651	64.1496	69.8155	68.2981	67.7271
	743.036	63.5711	63.9488	70.0037	68.4262	67.8143
	744.067	63.6534	63.8825	69.8644	68.1142	67.769
	745.1	63.6329	63.9925	69.9739	68.4564	67.7187
	746.099	63.6138	64.0977	69.7785	68.4184	67.7604
	747.133	63.6969	64.0509	69.9802	68.2618	67.6507
	748.165	63.443	63.9977	69.7665	68.1982	67.6693
	749.197	63.3735	64.0247	69.9629	68.4463	67.6981
	750.196	63.5971	64.2155	69.8858	68.5297	67.7604
	751.23	63.4174	64.0855	69.9599	68.2757	67.628
	752.262	63.5338	64.1096	69.6	68.4232	67.619
	753.294	63.603	64.1634	70.0053	68.328	67.7123
	754.327	63.5408	63.8786	69.9241	68.4793	67.6251
	755.358	63.5165	64.0408	69.6646	68.3206	67.6519
	756.359	63.6453	64.1539	70.0462	68.3584	67.5797
	757.391	63.4758	64.2224	70.0105	68.4533	67.6376
	758.423	63.4882	63.9744	69.8423	68.0795	67.7322
	759.422	63.5564	63.8695	70.1409	68.5113	67.6501
	760.455	63.4121	63.8866	69.8723	68.1945	67.4256
	761.487	63.4834	63.8387	70.0526	68.1321	67.5892
	762.52	63.486	63.796	70.0677	68.38	67.6392
	763.52	63.3877	63.9951	69.9608	68.2907	67.6465
	764.552	63.3285	63.7756	69.9328	68.0652	67.5048
	765.585	63.5649	63.7996	70.0146	68.2721	67.6348
	766.617	63.436	63.8343	69.7761	68.096	67.7355
	767.65	63.412	63.8187	69.9236	68.2052	67.7267
	768.682	63.5145	63.9142	69.8406	68.1011	67.5812
	769.714	63.624	63.7975	69.8693	68.2162	67.5652
	770.747	63.5436	63.8096	69.8272	68.2415	67.6127
	771.78	63.5224	63.7287	69.7712	68.3346	67.502
	772.812	63.468	63.7645	69.8945	68.1146	67.7038
	773.844	63.527	63.7706	69.8647	67.966	67.5722
	774.876	63.5705	63.3812	69.8969	68.0952	67.5211
	775.911	63.5194	63.8841	70.0352	68.1674	67.5732
	776.942	63.5362	63.6188	69.7798	68.0639	67.5056
	777.975	63.5559	63.5669	70.0448	68.2802	67.5948
	779.007	63.4093	63.4226	69.8394	68.3624	67.5167
	780.039	63.4491	63.6082	69.8362	68.3612	67.2482
	781.072	63.5285	63.4243	69.7723	68.369	67.5904
	782.104	63.5909	63.9998	69.9022	68.3154	67.4626
	783.139	63.6254	63.3906	69.8032	68.3509	67.6251
	784.17	63.4865	63.7796	69.7153	68.1925	67.402
	785.203	63.5559	63.8133	69.9326	68.3675	67.3568
	786.235	63.4058	63.6934	69.6998	68.2598	67.633
	787.268	63.4066	63.4555	69.9134	68.3009	67.423
	788.3	63.4151	63.9445	69.8661	68.4274	67.6528
	789.333	63.3176	64.0301	69.727	68.369	67.3741
	790.366	63.4134	63.954	69.783	68.3231	67.4955
	791.398	63.3861	63.7948	69.8325	68.3653	67.4635
	792.43	63.3024	63.6937	69.7166	68.3604	67.5077
	793.462	63.4554	63.6129	69.9015	68.4265	67.5821
	794.496	63.2111	63.4978	69.7743	68.6009	67.3466
	795.528	63.3201	63.7703	69.7179	68.3487	67.3753
	796.56	63.4852	63.7484	69.845	68.1524	67.5083
	797.594	63.3312	63.8185	69.8166	68.5431	67.3661
	798.625	63.4579	63.8099	69.7467	68.4664	67.5179
	799.657	63.264	63.7988	69.9076	68.4778	67.4176
	800.69	63.3278	63.8572	69.6948	68.4081	67.327
	801.724	63.3764	63.7241	69.7043	68.5923	67.4283
	802.756	63.4448	63.6606	69.7428	68.4433	67.4137
	803.787	63.2639	63.8169	69.6718	68.432	67.362
	804.821	63.418	63.7946	69.9386	68.1903	67.3359
	805.853	63.4201	63.9976	69.8342	68.3434	67.3863
	806.886	63.3787	63.9473	69.8989	68.174	67.4045
	807.918	63.3811	63.4821	69.791	68.3024	67.3352
	808.923	63.2793	63.7785	69.9389	68.5324	67.3512
	809.951	63.2767	63.6762	69.664	68.3246	67.2443
	810.983	63.2893	63.9185	69.7186	68.1894	67.421
	812.016	63.454	63.8888	69.843	68.2284	67.3954
	813.047	63.348	63.7219	69.8876	68.293	67.3667
	814.081	63.2676	63.794	69.7788	68.2626	67.3762
	815.114	63.249	63.7083	69.6539	68.475	67.2673
	816.146	63.2754	63.6908	69.8846	68.3508	67.504
	817.178	63.3632	63.6174	69.577	68.3836	67.4353
	818.21	63.266	63.8313	69.6461	68.1607	67.3962
	819.213	63.123	63.5152	69.7245	68.3031	67.2613
	820.242	63.2531	63.5139	69.8593	68.1543	67.3232
	821.274	63.2693	63.8156	69.6818	68.1859	67.4149
	822.307	63.3485	63.5847	69.8755	68.0717	67.3968
	823.306	63.2179	63.6185	69.8639	68.2914	67.3926
	824.306	63.3668	63.6768	69.9104	68.3387	67.2824
	825.338	63.2351	63.6232	69.804	68.196	67.5067
	826.37	63.2355	63.722	69.6749	68.1999	67.326
	827.371	63.3019	63.6905	69.8745	68.4148	67.2607
	828.402	63.1877	63.7104	69.8847	68.2742	67.4026
	829.434	63.0887	63.6322	69.6606	68.223	70.4677
	830.469	63.3	63.6994	69.7389	68.1883	67.2595
	831.501	63.1646	63.6871	69.8792	68.3041	67.3068
	832.533	63.1911	63.49	69.7806	68.2503	67.3189
	833.565	63.1917	63.6649	69.9164	68.1955	67.4416
	834.597	63.271	63.4986	69.6576	68.1072	67.1971
	835.63	63.1642	63.5696	69.7172	68.2903	67.3119
	836.663	63.2122	63.469	69.7392	68.1825	67.3338
	837.696	63.2169	63.62	69.7686	68.2643	67.2996
	838.727	63.1331	63.5036	69.6621	68.3125	67.23
	839.761	63.1536	63.5754	69.7662	68.184	67.2828
	840.793	63.1265	63.6243	69.5398	68.1961	67.101
	841.826	63.1133	63.4114	69.7762	68.3966	67.0714
	842.858	63.2103	63.4415	69.7128	68.2936	67.1447
	843.89	63.1649	63.4848	69.6189	68.3827	67.3375
	844.923	63.2508	63.6189	69.6184	68.3455	67.275
	845.957	63.051	63.3343	69.5989	68.261	67.1028
	846.988	63.4081	63.5695	69.8916	68.2229	67.4474
	848.021	63.1386	63.4355	69.8284	68.1197	67.2805
	849.053	63.1831	63.5631	69.695	68.2233	67.3152
	850.086	63.2694	63.4766	69.8954	68.3024	67.1086
	851.086	63.2155	63.4759	69.8528	68.319	67.2806
	852.117	63.1119	63.5045	69.7074	68.2407	67.1963
	853.122	63.1702	63.4469	69.8308	68.2258	67.1263
	854.149	63.2801	63.6054	69.8789	68.0694	67.1699
	855.182	63.0609	63.3389	69.7717	67.986	67.3101
	856.215	63.2404	63.47	69.8239	68.2027	67.1605
	857.248	63.0831	63.2963	69.6329	68.2427	67.1927
	858.279	63.1575	63.504	69.7823	68.0031	67.108
	859.312	63.195	63.4853	69.7892	68.224	67.141
	860.345	63.1125	63.5028	69.7763	68.1513	67.2112
	861.377	63.197	63.3978	69.7687	68.1213	67.0917
	862.41	63.1966	63.3592	69.8301	68.2028	67.1613
	863.443	63.0197	63.3877	69.7841	68.267	67.1988
	864.475	63.1592	63.478	69.9829	68.1751	67.1163
	865.506	63.2523	63.4445	69.8187	68.0806	66.9676
	866.541	63.0662	63.5057	69.6934	68.4373	67.0236
	867.572	63.2685	63.6376	69.715	68.0942	67.0635
	868.604	63.1577	63.5562	69.548	68.1282	67.2713
	869.638	63.0781	63.5272	69.8679	68.0314	67.2191
	870.671	63.127	63.3041	69.5739	67.9711	67.2919
	871.702	62.9875	63.5033	69.8661	68.0607	67.252
	872.735	63.1537	63.5217	69.7681	68.1105	67.1893
	873.768	63.0956	63.4457	69.5762	67.9949	67.1689
	874.801	63.0373	63.4967	69.6297	68.051	67.0691
	875.833	63.1772	63.5604	69.7752	68.2043	67.235
	876.866	63.0855	63.5157	69.909	68.0134	67.1875
	877.897	63.1141	63.3354	69.8482	68.009	67.0671
	878.898	63.1534	63.3553	69.7681	68.0271	67.1841
	879.929	63.1544	63.5905	69.6515	68.171	67.1868
	880.962	63.1961	63.3475	69.6589	68.1967	67.0832
	881.995	62.9944	63.5044	69.7703	68.0646	67.1724
	883.027	63.0015	63.1251	70.0211	68.2544	67.0277
	884.059	63.0559	63.4497	69.6886	68.194	67.0922
	885.092	63.062	63.1935	69.524	68.206	67.0506
	886.125	62.935	63.4963	69.6931	68.2296	66.9664
	887.157	63.0116	63.257	69.6465	68.1052	67.0278
	888.191	63.0916	63.3927	69.759	68.2963	67.1111
	889.222	63.0587	63.451	69.7014	68.1612	67.0365
	890.255	63.0326	63.4931	69.7262	68.1386	67.1385
	891.289	62.9432	63.2026	69.6507	68.1855	67.2134
	892.321	63.0672	63.3098	69.6639	68.0815	66.9546
	893.352	62.9018	63.4559	69.8132	68.284	67.0856
	894.352	63.0695	63.2111	69.6417	68.1973	66.9737
	895.384	62.9847	63.2547	69.9435	68.3098	67.049
	896.418	63.0487	63.3071	69.6301	68.1189	67.0915
	897.449	63.1183	63.2479	69.6501	68.1391	67.0257
	898.482	63.0705	63.4833	69.7346	68.0997	66.9949
	899.514	63.0412	63.3479	69.6706	68.1171	67.0046
	900.547	62.88	63.2907	69.5442	68.1257	66.8773
	901.579	63.1351	63.1641	69.684	68.1948	66.9728
	902.612	62.9815	63.3032	69.8862	68.0038	67.0412
	903.644	63.0012	63.2332	69.6683	67.9991	66.9993
	904.645	62.9321	63.2139	69.7048	68.194	66.9907
	905.677	62.9685	63.1835	69.7472	68.1653	67.0743
	906.709	63.1424	63.3202	69.8559	68.1495	67.1496
	907.742	63.0328	63.4036	69.9196	67.9313	67.1609
	908.774	62.9611	63.2171	69.8948	68.2456	67.107
	909.807	62.9732	63.0927	69.792	68.1676	67.0535
	910.838	62.9194	63.1772	69.6263	68.188	66.9018
	911.871	63.1337	63.3302	69.576	67.9401	66.881
	912.874	62.9	63.0152	69.7679	67.8893	66.9177
	913.903	62.7795	63.2205	69.7212	67.7249	67.0579
	914.936	62.9815	63.3039	69.663	68.1582	67.0062
	915.969	62.997	63.2316	69.7233	68.0349	66.9789
	917.001	62.9072	63.2737	69.7806	68.0503	67.0402
	918.034	62.9574	63.1073	69.704	67.6901	66.8693
	919.066	63.0157	63.382	69.7706	67.9618	66.9226
	920.064	62.7775	63.0727	69.6377	67.8013	67.0477
	921.098	62.8179	62.9551	69.5729	68.0927	66.9118
	922.131	62.9453	63.2931	69.8464	68.0534	66.9798
	923.162	62.9334	63.2459	69.704	68.0494	67.0495
	924.195	62.8355	63.3036	69.5211	68.1297	66.9217
	925.228	62.9503	63.4286	69.8508	68.1128	67.138
	926.261	62.8344	63.1498	69.7274	68.1482	66.9426
	927.294	62.8724	63.1849	69.5864	68.1179	66.8266
	928.326	62.9512	63.1287	69.8075	68.0841	66.9494
	929.358	62.8543	63.1168	69.5018	67.8823	66.8457
	930.391	63.0664	63.3552	69.525	68.2439	67.1317
	931.422	62.8808	63.2304	69.7376	68.2522	66.927
	932.456	62.7695	63.3403	69.5603	68.2185	66.9001
	933.489	62.8035	63.142	69.9082	67.9197	66.9294
	934.52	62.8761	63.1066	69.707	68.0466	66.9614
	935.553	62.8873	63.1799	69.6098	68.217	66.9954
	936.552	62.9595	63.0705	69.5768	67.9421	66.972
	937.586	62.7609	63.1965	69.5855	68.1848	66.8631
	938.617	62.8573	63.1974	69.71	68.1359	66.9587
	939.649	62.8414	63.1877	69.5315	68.3704	66.7609
	940.683	62.7633	63.1599	69.5705	68.4185	66.7845
	941.716	62.8344	63.3071	69.4505	68.3037	66.8805
	942.747	62.8427	63.1686	69.6104	68.0828	66.803
	943.779	62.8862	63.2488	69.6767	68.1361	66.8804
	944.813	62.879	63.3568	69.4601	68.0907	67.0584
	945.846	62.7774	63.3611	69.7518	68.2406	66.8854
	946.877	62.8758	63.1335	69.6122	68.2697	66.725
	947.91	62.7356	62.999	69.5911	68.0969	66.8387
	948.943	62.9841	63.2035	69.7351	68.4441	66.8171
	949.945	62.8739	63.0896	69.8563	68.297	66.9134
	950.974	62.917	63.2513	69.6733	68.0103	66.8565
	952.007	62.9691	63.0197	69.7087	68.0604	66.8444
	953.006	62.8943	62.9808	69.6532	68.0738	66.7287
	954.039	62.8977	63.0493	69.5006	67.8872	66.8025
	955.072	63.018	63.052	69.6607	67.9653	66.959
	956.104	62.8954	62.9873	69.6787	67.9351	66.6987
	957.103	62.9294	63.23	69.9016	68.1878	66.8976
	958.136	62.9026	63.0435	69.5586	68.0839	66.7418
	959.169	63.0212	63.2416	69.5974	68.026	66.7693
	960.2	62.9638	63.0696	69.6259	68.0162	66.6678
	961.234	62.9354	62.874	69.6445	67.9927	66.8519
	962.266	63.0373	63.0536	69.5895	68.3169	66.7935
	963.27	62.8614	62.9797	69.7831	68.2196	66.8027
	964.298	62.8279	63.038	69.567	68.1395	66.7667
	965.331	62.9531	63.0613	69.6128	68.2721	66.8814
	966.363	62.7736	62.9517	69.5804	68.0232	66.8714
	967.363	62.9697	63.1251	69.5268	68.0335	66.7395
	968.362	62.7447	62.8465	69.7294	67.9818	66.7746
	969.393	62.8429	62.9552	69.7375	68.1068	66.8547
	970.396	62.7555	62.8032	69.793	67.9997	66.8283
	971.425	62.7578	62.9928	69.5751	68.178	66.7805
	972.458	62.709	62.934	69.7145	68.0949	66.6896
	973.491	62.8252	62.8294	69.6962	68.1114	66.8178
	974.524	62.8188	63.0228	69.7333	67.9219	66.7483
	975.555	62.7671	63.2067	69.7219	67.9276	66.6817
	976.588	62.7775	62.8652	69.6319	67.9345	66.7158
	977.621	62.6817	63.0577	69.6394	68.0463	66.7752
	978.653	62.8011	62.9701	69.7478	68.0597	66.746
	979.686	62.6487	63.0125	69.8831	68.0233	66.8126
	980.719	62.857	62.941	69.5812	68.2596	66.7307
	981.75	62.626	63.1436	69.6577	68.118	66.6642
	982.784	62.7417	63.1794	69.4963	68.1081	66.6576
	983.817	62.652	63.1452	69.6874	68.2622	66.7446
	984.849	62.572	63.2606	69.6736	68.2594	66.7451
	985.881	62.5991	63.1519	69.6094	67.9407	66.7061
	986.915	62.7344	63.1888	69.7252	67.9916	66.6194
	987.946	62.7004	62.9761	69.5661	67.9861	66.6223
	988.979	62.8151	62.8453	69.6475	67.8691	66.7243
	990.011	62.7037	63.1501	69.5853	68.1536	66.6577
	991.044	62.663	63.1377	69.5564	67.9553	66.7226
	992.044	62.5904	63.1886	69.5753	68.1507	66.6613
	993.075	62.6859	63.2174	69.5739	67.8985	66.6404
	994.108	62.6769	62.9162	69.548	68.0638	66.605
	995.107	62.7503	63.157	69.6685	68.0581	66.7226
	996.14	62.6792	63.1799	69.8256	68.1124	66.6898
	997.173	62.7008	63.0832	69.7152	68.1199	66.6543
	998.205	62.7416	63.3829	69.7169	68.0195	66.595
	999.237	62.8653	63.1831	69.6025	67.9996	66.6209
	1000.27	62.7693	63.081	69.5842	68.2857	66.6787
	1001.3	62.5532	63.0886	69.4674	68.1838	66.5203
	1002.34	62.7583	63.0742	69.5383	68.0234	66.6766
	1003.37	62.8309	63.0638	69.642	68.1017	66.5336
	1004.37	62.5167	63.0326	69.6435	68.2173	66.6009
	1005.4	62.6203	62.9898	69.5009	68.0523	66.6238
	1006.43	62.7401	63.1222	69.5286	68.0692	66.6068
	1007.46	62.7008	63.2371	69.3844	67.8907	66.5642
	1008.46	62.6109	62.9829	69.5727	68.0151	66.6843
	1009.5	62.6975	62.9204	69.6168	68.1663	66.6907
	1010.53	62.6359	62.8818	69.5296	68.2315	66.4779
	1011.56	62.718	62.8174	69.4727	68.0362	66.5994
	1012.59	62.6604	63.0858	69.6518	68.1478	66.6266
	1013.63	62.7397	63.0315	69.4921	68.2946	66.5499
	1014.66	62.6448	63.0073	69.5482	68.049	66.5799
	1015.66	62.5255	62.8671	69.6414	68.19	66.6924
	1016.66	62.7126	63.1021	69.6418	68.0496	66.4938
	1017.69	62.6729	62.9969	69.4379	67.9873	66.6526
	1018.72	62.6359	62.8277	69.4721	67.991	66.6924
	1019.76	62.6326	62.8293	69.5737	68.3386	66.6538
	1020.79	62.7745	62.8557	69.7097	68.0248	66.5237
	1021.82	62.5698	63.098	69.6584	68.1887	66.5125
	1022.85	62.601	62.8407	69.5947	68.1855	66.5619
	1023.89	62.7416	62.7779	69.5551	68.1979	66.6792
	1024.92	62.6389	62.9614	69.5419	68.2405	66.6362
	1025.95	62.5105	62.8041	69.5115	68.3162	66.4518
	1026.95	62.6562	62.9621	69.6932	68.173	66.489
	1027.98	62.5697	62.8028	69.5843	68.3805	66.6153
	1029.02	62.6011	63.0288	69.6325	68.036	66.5557
	1030.05	62.7287	62.9668	69.4739	68.2218	66.4355
	1031.08	62.6447	62.8649	69.5005	68.1064	66.5183
	1032.11	62.6447	62.7641	69.4435	68.1129	66.6597
	1033.15	62.763	62.9202	69.692	68.1225	66.3739
	1034.18	62.6308	62.9492	69.5847	68.1149	66.5408
	1035.18	62.5531	62.9641	69.5116	68.5387	66.3973
	1036.21	62.6134	62.9819	69.7394	68.2745	66.3119
	1037.24	62.5854	62.9512	69.824	68.2733	66.4839
	1038.27	62.6792	62.9976	69.3682	68.3756	66.4078
	1039.31	62.5978	62.9797	69.5046	68.2186	66.4796
	1040.34	62.5824	62.9879	69.383	68.5547	66.4691
	1041.37	62.5711	63.1257	69.8327	68.3181	66.6229
	1042.4	62.6218	63.0005	69.5996	68.1124	66.4863
	1043.44	62.5463	63.2361	69.6991	68.1589	66.4846
	1044.47	62.5121	63.1662	69.6476	68.1403	66.2776
	1045.5	62.5952	62.9577	69.5263	68.2533	66.5602
	1046.54	62.7387	63.1614	69.5491	68.2092	66.4871
	1047.57	62.5078	63.0156	69.4207	68.2357	66.5293
	1048.6	62.5729	63.0668	69.4992	68.2524	66.471
	1049.63	62.5948	63.2195	69.4295	68.2443	66.5151
	1050.66	62.7052	63.105	69.4008	68.068	66.3899
	1051.7	62.6006	63.208	69.5895	68.3028	66.3392
	1052.7	62.5296	63.0865	69.4186	68.2728	66.5522
	1053.73	62.6704	63.2101	69.5221	68.1586	66.2342
	1054.76	62.5883	63.0891	69.6027	68.36	66.3548
	1055.79	62.5288	63.0326	69.6006	68.2281	66.4137
	1056.83	62.5628	62.9973	69.4454	68.2508	66.4164
	1057.86	62.5282	62.9174	69.5104	68.258	66.3781
	1058.89	62.5131	63.1631	69.4369	68.1653	66.5269
	1059.92	62.4655	63.1899	69.2633	68.4023	66.4818
	1060.96	62.5401	63.0625	69.7052	68.0142	66.2823
	1061.99	62.3915	63.0528	69.5511	68.3724	66.5166
	1063.02	62.4506	63.0138	69.4282	68.2211	66.4231
	1064.06	62.6042	62.8563	69.4277	68.2791	66.3555
	1065.09	62.5821	62.9179	69.4375	68.2137	66.3805
	1066.09	62.6033	62.9714	69.4576	68.2561	66.5182
	1067.12	62.4859	62.8745	69.3189	68.2981	66.3551
	1068.15	62.4655	63.0779	69.5744	68.2445	66.5698
	1069.19	62.4862	62.8765	69.3988	68.3801	66.3934
	1070.22	62.6937	63.1623	69.4386	68.1927	66.3318
	1071.25	62.4384	63.1924	69.5856	68.2033	66.347
	1072.28	62.4196	63.2075	69.3661	68.2603	66.2396
	1073.31	62.5041	62.9879	69.488	68.3877	66.3073
	1074.32	62.3997	63.2463	69.2721	68.165	66.2988
	1075.35	62.3997	63.1093	69.3931	68.3279	66.4235
	1076.38	62.5294	62.9233	69.2827	68.3513	66.3057
	1077.41	62.5486	63.0941	69.3574	68.0619	66.3437
	1078.44	62.5262	63.169	69.2832	68.2431	66.416
	1079.48	62.4886	63.0985	69.4077	68.171	66.3706
	1080.51	62.4846	63.2265	69.359	68.2466	66.3822
	1081.51	62.4404	63.0467	69.5648	68.2561	66.317
	1082.54	62.523	63.1463	69.4433	68.2776	66.2939
	1083.57	62.5065	62.9101	69.4158	68.3433	66.4097
	1084.6	62.4265	62.9455	69.4828	68.1667	66.3945
	1085.64	62.4585	62.9419	69.4791	68.3494	66.2429
	1086.67	62.7208	62.9712	69.2313	68.2857	66.3504
	1087.7	62.6176	62.9852	69.0659	68.2572	66.3067
	1088.74	62.6339	62.8163	69.5152	68.3257	66.4043
	1089.77	62.4543	63.0789	69.4047	67.7409	66.3025
	1090.77	62.3644	63.0443	69.4212	68.4583	66.3168
	1091.8	62.573	62.847	69.1269	68.3621	66.3067
	1092.83	62.5355	62.644	69.2139	68.2527	66.3071
	1093.87	62.3357	62.8054	69.3593	68.3781	66.3559
	1094.9	62.5424	62.8449	69.3486	68.5786	66.2963
	1095.93	62.3653	63.0086	69.1566	68.5082	66.2275
	1096.96	62.5567	63.0585	69.4728	67.7367	66.235
	1097.99	62.3773	63.1081	69.2591	68.5229	66.3117
	1099	62.335	62.9301	69.2683	68.3474	66.2987
	1100.03	62.4463	62.8474	69.316	68.268	66.1991
	1101.06	62.5418	63.6464	69.3335	67.9469	66.281
	1102.09	62.4297	62.8353	69.4571	68.0163	66.4081
	1103.12	62.6903	63.0282	69.0055	68.2488	66.2431
	1104.16	62.5176	62.9804	69.4549	68.3017	66.3685
	1105.19	62.5927	63.1631	69.3008	68.1181	66.1794
	1106.22	62.4622	62.867	69.1312	68.2734	66.225
	1107.25	62.5847	62.6695	69.394	68.1439	66.1665
	1108.29	62.3506	62.8906	69.0507	68.1391	66.2548
	1109.32	62.3584	62.9855	69.4062	68.1325	66.2321
	1110.35	62.3508	62.8336	69.5079	68.1115	66.2744
	1111.39	62.5037	62.8048	69.3978	68.1479	66.2196
	1112.42	62.4208	62.967	69.4261	68.1633	66.3066
	1113.45	62.3468	62.962	69.3352	68.3051	66.2345
	1114.48	62.3829	62.9121	69.4915	68.0125	66.2595
	1115.52	62.4637	62.8778	69.122	68.2337	66.3347
	1116.55	62.4371	62.7977	69.4731	68.1288	66.1588
	1117.58	62.3002	62.8831	69.2946	68.2891	66.2335
	1118.61	62.3806	62.55	69.4182	68.3044	66.2231
	1119.65	62.4853	62.8001	69.39	68.1835	66.2517
	1120.68	62.4261	62.8517	69.4696	68.2446	66.0961
	1121.71	62.4024	62.831	69.5418	68.1844	66.1737
	1122.74	62.353	62.8401	69.3215	68.2387	66.24
	1123.77	62.5179	62.9296	69.293	68.0077	66.1337
	1124.81	62.4948	62.8578	69.2509	67.7828	66.1957
	1125.84	62.4613	62.9674	69.5119	68.0675	66.0704
	1126.87	62.3539	62.7139	69.4434	68.3725	66.0396
	1127.91	62.3967	62.7878	69.4018	68.1716	66.1065
	1128.94	62.4172	62.8689	69.3137	68.1014	66.1102
	1129.97	62.3169	62.7923	69.3637	68.3294	66.1353
	1131	62.3752	62.8137	69.242	68.282	66.2758
	1132.04	62.4268	62.5738	69.4498	68.3226	66.2646
	1133.07	62.2457	62.6378	69.4417	68.2036	66.2442
	1134.1	62.3584	62.8264	69.5397	68.4107	66.128
	1135.13	62.336	62.8623	69.4622	68.2502	66.0187
	1136.17	62.389	62.8302	69.2594	68.3082	66.1128
	1137.2	62.3766	62.6832	69.393	68.1546	66.084
	1138.23	62.4096	62.9306	69.2267	68.2652	66.0123
	1139.26	62.3309	62.8548	69.4312	68.646	66.2034
	1140.3	62.1975	62.6883	69.3029	68.0106	66.1725
	1141.33	62.3918	62.8942	69.4395	68.2515	66.1068
	1142.36	62.2806	62.7574	69.3085	68.2484	66.1187
	1143.39	62.3443	62.8032	69.3238	68.2215	66.1631
	1144.39	62.3557	62.9862	69.4594	68.096	66.1325
	1145.43	62.3284	62.889	69.6892	68.1144	66.2684
	1146.46	62.3106	62.8015	69.3563	68.2099	66.2163
	1147.49	62.4586	62.9872	69.0934	68.1209	66.101
	1148.52	62.3652	62.743	69.3596	68.1334	66.2025
	1149.55	62.268	62.7829	69.2568	68.3539	66.0067
	1150.59	62.399	62.7586	69.6434	68.0884	66.0576
	1151.62	62.3937	62.7812	69.5293	68.0576	66.1474
	1152.65	62.2928	62.8912	69.5422	67.9729	66.1356
	1153.69	62.2861	62.7847	69.3425	68.0769	66.0811
	1154.72	62.2441	62.9444	69.4317	68.258	66.1113
	1155.75	62.3152	62.8015	69.5637	68.1394	66.0329
	1156.78	62.1873	62.6797	69.5854	68.1851	66.1751
	1157.82	62.2949	62.7988	69.4308	68.2658	66.0263
	1158.85	62.2728	62.5775	69.5127	68.2533	66.0893
	1159.88	62.2895	62.8666	69.5055	68.0471	66.0949
	1160.91	62.3805	62.5977	69.4236	68.2512	66.0428
	1161.95	62.2337	62.6023	69.6434	68.2807	66.0868
	1162.98	62.3306	62.7903	69.4594	68.1556	66.1348
	1164.01	62.3145	62.5618	69.6221	68.3566	66.2079
	1165.04	62.3024	62.6754	69.4761	68.2091	66.1262
	1166.08	62.2884	62.5275	69.3711	68.1168	66.0948
	1167.11	62.4475	62.5104	69.255	68.1347	66.1606
	1168.14	62.3322	62.5872	69.4849	68.0972	66.0934
	1169.14	62.2384	62.0756	69.4181	68.2797	66.1335
	1170.17	62.2927	62.4994	69.4347	68.2733	65.9627
	1171.21	62.3207	62.4437	69.5751	68.2047	66.0307
	1172.24	62.3376	62.5371	69.5449	68.1777	66.1303
	1173.27	62.2479	62.7776	69.389	68.0789	66.0494
	1174.3	62.4104	62.629	69.5132	68.2787	65.9689
	1175.33	62.4372	62.7023	69.3733	68.0727	66.0681
	1176.37	62.3065	62.54	69.4502	68.0214	66.1244
	1177.4	62.2624	62.6866	69.4984	68.0178	65.9383
	1178.43	62.4965	62.5799	69.5227	68.1259	65.9223
	1179.47	62.3126	62.4501	69.5393	68.074	65.9983
	1180.5	62.3653	62.5247	69.4918	67.9892	66.1064
	1181.53	62.3885	62.7733	69.3491	68.0354	66.0167
	1182.56	62.4597	62.5762	69.3677	68.0279	66.0453
	1183.6	62.5184	62.586	69.3984	68.0239	65.9609
	1184.63	62.3594	62.7377	69.38	67.6278	65.9587
	1185.63	62.4329	62.569	69.5554	68.0176	65.9062
	1186.66	62.4459	62.5992	69.2463	68.0952	65.9077
	1187.69	62.262	62.735	69.3414	68.031	66.0264
	1188.73	62.2626	62.7435	69.5131	67.9711	66.07
	1189.76	62.281	62.5709	69.3523	68.1438	66.0223
	1190.79	62.2079	62.6236	69.4873	68.1298	66.1564
	1191.82	62.2768	62.4592	69.533	67.9605	65.9499
	1192.85	62.3114	62.645	69.6243	68.4174	65.9646
	1193.86	62.3101	62.6058	69.5923	68.0996	65.978
	1194.89	62.207	62.4948	69.5117	69.4278	66.1296
	1195.92	62.2245	62.4325	69.6058	68.1447	65.9035
	1196.95	62.2552	62.5637	69.3376	68.07	66.0842
	1197.98	62.1118	62.4419	69.4201	67.8627	66.0032
	1199.02	62.3266	62.5324	69.357	68.3124	65.9738
	1200.05	62.2318	62.5392	69.4395	68.2851	65.969
	1201.08	62.2912	62.6447	69.5171	68.3699	65.8936
	1202.12	62.3282	62.6174	69.5982	68.1221	65.9532
	1203.15	62.1907	62.6653	69.218	68.0578	65.854
	1204.18	62.2777	62.6317	69.3663	68.0308	65.9437
	1205.21	62.2048	62.6153	69.2959	68.0477	65.9271
	1206.24	62.1261	62.4825	69.3825	68.0804	65.8504
	1207.28	62.2292	62.8469	69.5026	67.9911	65.8383
	1208.31	62.278	62.5163	69.3355	68.1536	65.9261
	1209.34	62.0958	62.5698	69.5595	68.1679	65.8842
	1210.38	62.1803	62.599	69.4078	68.0862	65.9134
	1211.41	62.337	62.5291	69.5817	68.1231	65.9458
	1212.44	62.1736	62.4888	69.5457	67.9573	65.8092
	1213.47	62.3252	62.495	69.3606	68.0514	65.9116
	1214.47	62.0631	62.7892	69.556	67.9641	65.9053
	1215.57	62.1981	62.7411	69.4934	68.0486	65.8457
	1216.6	62.2859	62.4778	69.479	67.9629	65.7789
	1217.64	62.269	62.5898	69.3443	68.1091	65.7968
	1218.67	62.2006	62.5831	69.4488	68.1912	65.8486
	1219.7	62.268	62.5076	69.5699	68.1218	65.8981
	1220.73	62.2994	62.6557	69.3035	68.0627	65.9399
	1221.77	62.1702	62.6159	69.3973	67.9271	65.7712
	1222.8	62.4174	62.6335	69.6192	68.0829	65.7741
	1223.8	62.274	62.3569	69.6797	68.0553	65.9547
	1224.83	62.353	62.6157	69.6076	68.1554	65.9996
	1225.86	62.3603	62.8015	69.4471	68.2944	65.9634
	1226.9	62.3568	62.7135	69.4298	67.9441	65.9575
	1227.9	62.2423	62.8617	69.4385	68.2147	65.8643
	1228.93	62.1939	61.5486	69.6068	68.2001	65.8954
	1229.96	62.2277	62.6089	69.491	68.0315	65.9469
	1230.96	62.3115	62.0032	69.5161	68.1363	65.9552
	1231.99	62.2717	62.6876	69.5492	67.5254	65.931
	1233.02	62.3192	62.6423	69.6269	66.3258	65.7754
	1234.06	62.2157	62.6626	69.3901	68.1253	65.7661
	1235.09	62.2031	62.6344	69.659	68.1305	65.7386
	1236.09	62.3429	62.7007	69.489	67.7887	65.8898
	1237.12	62.1022	62.5277	69.5218	68.032	65.8672
	1238.15	62.3757	62.4033	69.5603	66.2952	65.6997
	1239.19	62.3184	62.6899	69.312	68.1461	65.8983
	1240.19	62.2927	62.467	69.5919	68.1254	65.8003
	1241.22	62.1956	62.4429	69.4934	68.0469	65.6919
	1242.25	62.0037	62.3446	69.4641	68.1951	65.9086
	1243.28	62.1774	62.1883	69.3828	67.999	65.819
	1244.28	62.1305	62.3082	69.6475	68.1913	65.745
	1245.31	62.1325	62.0416	69.3842	67.9877	65.7944
	1246.35	62.108	62.7171	69.63	67.9229	65.6925
	1247.38	62.0896	62.5643	69.6599	68.334	65.7788
	1248.38	62.096	62.3708	69.4059	68.2583	65.7951
	1249.41	62.0564	62.4476	69.653	67.9184	65.7695
	1250.44	62.184	62.5038	69.4907	68.7781	65.7172
	1251.48	62.1793	62.5443	69.6133	67.3258	65.7637
	1252.48	62.1403	62.2457	69.4587	67.9319	65.8237
	1253.51	62.2682	62.3133	69.4091	67.8755	65.6302
	1254.54	62.2081	62.5238	69.6519	67.9202	65.7076
	1255.54	62.0458	62.3159	69.6798	68.0247	65.7997
	1256.57	62.2216	62.5471	69.5276	68.3508	65.7163
	1257.6	62.0376	62.5362	69.55	68.3865	65.8258
	1258.64	62.1668	62.5287	69.4898	69.3663	65.839
	1259.67	62.2305	62.6611	69.3051	68.1242	65.7793
	1260.67	62.2845	62.5569	69.6017	68.273	65.7677
	1261.7	62.1028	62.3617	69.5779	68.8209	65.7419
	1262.74	62.0895	62.3357	69.3819	68.2688	65.7926
	1263.77	62.1948	62.4716	69.5345	68.2995	65.6749
	1264.77	62.1805	62.3518	69.586	68.2672	65.73
	1265.8	62.15	62.5215	69.6218	68.2315	65.7222
	1266.83	62.1314	62.0888	69.4975	68.2579	65.6763
	1267.86	62.0742	62.4475	69.5134	68.0953	65.5296
	1268.86	62.1891	62.499	69.7198	68.4761	65.6629
	1269.9	62.0836	62.5683	69.3763	68.2151	65.7554
	1270.9	62.1422	62.5792	69.5659	68.4006	65.6914
	1271.93	62.0616	62.5333	69.6741	68.3961	65.7352
	1272.96	62.1592	62.6088	69.4811	68.3634	65.7269
	1273.99	62.135	62.4053	69.5476	68.21	65.7404
	1275.03	62.0358	62.5617	69.3059	68.3093	65.8417
	1276.06	62.0826	62.493	69.6303	68.1245	65.6574
	1277.06	62.2589	62.6071	69.4214	68.079	65.7204
	1278.09	62.1047	62.6553	69.5632	68.1852	65.5862
	1279.12	62.1274	62.5357	69.5103	68.4636	65.6671
	1280.15	62.0113	62.4565	69.2945	68.0231	65.6708
	1281.15	61.9522	62.4562	69.2883	68.2429	65.7876
	1282.19	62.1029	62.3745	69.4692	68.3473	65.6928
	1283.22	62.1076	62.5639	69.4183	68.5714	65.7533
	1284.25	62.1447	62.4963	69.505	68.7662	65.6839
	1285.25	62.1001	62.5114	69.3658	68.3904	65.6331
	1286.28	62.1472	62.5969	69.4702	68.3983	65.7139
	1287.32	62.052	62.4455	69.214	68.2945	65.7334
	1288.35	61.9901	62.5741	69.4415	68.1678	65.6353
	1289.35	62.029	62.7098	69.2072	68.366	65.6202
	1290.38	62.0511	62.5365	69.4116	68.2744	65.593
	1291.41	62.0429	62.5359	69.1529	68.2713	65.6331
	1292.45	62.1781	62.5561	69.4308	68.3165	65.6569
	1293.44	62.1761	62.6791	69.4841	68.8849	65.7726
	1294.48	62.0517	62.5196	69.5769	68.1709	65.5802
	1295.51	62.0468	62.4081	69.1842	66.2413	65.6987
	1296.54	62.1461	62.5042	69.3633	68.2206	65.6351
	1297.54	62.2091	62.6203	69.5536	68.3922	65.6797
	1298.57	62.1467	62.3577	69.0323	68.343	65.6578
	1299.61	62.0717	62.442	69.0765	68.2738	65.6014
	1300.64	62.253	62.4671	69.4501	68.4007	65.6359
	1301.64	62.0455	62.3071	69.0807	68.3311	65.6338
	1302.67	62.0774	62.4986	69.2619	68.4692	65.6387
	1303.7	62.0363	62.4559	69.3458	68.3945	65.6466
	1304.74	62.1924	62.2813	69.3241	68.3159	65.6906
	1305.74	62.0948	62.4696	69.4608	68.4699	65.5806
	1306.77	62.1204	62.5146	69.3387	68.2482	65.5887
	1307.8	62.2394	62.3501	69.2705	68.2933	65.5775
	1308.83	62.172	62.4668	69.4138	68.3257	65.7011
	1309.83	61.8387	62.3075	69.39	68.3561	65.7063
	1310.86	61.9238	62.5969	69.2923	68.419	65.5275
	1311.9	62.0157	62.4325	69.3526	68.4673	65.566
	1312.93	61.9949	62.412	69.274	68.3777	65.5517
	1313.93	62.0035	62.3537	69.2559	68.3268	65.5822
	1314.96	61.8662	62.5128	69.3287	68.2749	65.5857
	1315.99	62.0388	62.4571	69.2184	68.0319	65.7021
	1317.03	62.0025	62.3481	69.3839	68.3886	65.5258
	1318.02	61.9096	62.3513	69.2568	67.7982	65.5367
	1319.06	61.9587	62.3218	69.2753	67.8141	65.4867
	1320.09	61.959	62.2378	69.2424	68.2629	65.4827
	1321.12	62.1812	62.5387	69.2564	68.2215	65.5683
	1322.12	62.1198	62.3203	69.1127	68.1113	65.4985
	1323.15	61.9751	62.3572	69.2958	68.2764	65.5501
	1324.19	61.876	62.2807	69.24	68.207	65.6689
	1325.22	62.0139	62.3462	69.3171	68.4287	65.5711
	1326.22	62.0458	62.2448	69.3119	68.1987	65.6721
	1327.25	62.0258	62.4787	69.3256	68.1669	65.6102
	1328.28	62.0089	62.3622	69.1335	68.4337	65.5984
	1329.32	62.0459	62.4641	69.3366	67.5135	65.6101
	1330.32	62.0153	62.371	69.2904	68.3062	65.5939
	1331.35	62.0674	62.2293	69.2836	68.3205	65.4446
	1332.38	62.0355	62.5478	69.2696	67.819	65.6407
	1333.41	62.0347	62.341	69.2405	68.3529	65.4923
	1334.41	62.1562	62.3055	69.3162	68.725	65.5423
	1335.44	62.1299	62.3252	69.2656	67.3842	65.56
	1336.45	62.0502	62.286	69.2739	68.4402	65.5109
	1337.48	62.0572	62.2805	69.3312	68.1068	65.4787
	1338.51	62.0753	62.1187	69.1856	68.6313	65.4211
	1339.54	62.0204	62.723	69.2727	68.4924	65.4461
	1340.58	62.009	62.3334	69.3024	68.6778	65.4834
	1341.61	62.0177	62.5387	69.3381	68.3659	65.4426
	1342.61	62.0756	62.3251	69.2123	69.5632	65.4554
	1343.64	62.0224	62.3799	69.0835	68.4833	65.561
	1344.67	62.0741	62.2639	69.3809	68.2403	65.4544
	1345.7	62.0082	62.1959	69.4718	68.4164	65.4763
	1346.7	61.9486	62.338	69.1766	68.5439	65.4404
	1347.74	62.0827	62.0887	69.1316	68.5194	65.489
	1348.77	62.198	62.3253	69.1717	68.3748	65.4249
	1349.8	62.058	62.1777	69.2637	68.4615	65.4156
	1350.8	62.0364	62.2264	69.0293	68.3167	65.5477
	1351.83	62.1465	62.2271	69.3454	68.5868	65.503
	1352.87	62.0885	61.9168	69.1834	68.5287	65.5356
	1353.9	62.1268	62.0302	69.2351	68.3401	65.6589
	1354.9	61.9924	62.4272	69.1727	68.4217	65.5003
	1355.93	62.1086	62.3668	69.166	68.3675	65.5572
	1356.96	62.1424	62.3415	69.1003	68.1391	65.3769
	1358	62.1269	62.1744	69.3721	68.7343	65.4763
	1358.99	62.114	62.1425	69.1702	68.2704	65.5438
	1360.03	62.0615	62.4275	69.2573	68.3054	65.4915
	1361.06	62.0103	62.2599	69.418	68.3553	65.4744
	1362.09	61.8712	62.5012	69.0944	69.7204	65.4868
	1363.09	61.8968	62.2859	69.1945	68.2879	65.4044
	1364.12	61.8541	62.4665	69.2293	68.4626	65.4455
	1365.16	61.936	62.343	69.1976	68.2855	65.5082
	1366.19	61.9161	62.1641	69.1251	68.2285	65.3666
	1367.19	61.899	62.4737	69.2047	68.0447	65.4457
	1368.22	61.979	62.3987	68.9036	68.2892	65.4748
	1369.25	61.9186	62.2507	69.0683	68.3695	65.4521
	1370.29	61.9108	62.3366	69.098	68.414	65.5363
	1371.28	61.8344	62.3717	69.1099	68.354	65.5163
	1372.32	61.9422	62.1614	69.3253	68.4983	65.3308
	1373.35	61.8445	62.2457	69.1432	68.2291	65.4901
	1374.38	61.8625	62.2356	69.0424	68.406	65.4572
	1375.38	61.9175	62.4213	69.0329	68.352	65.3461
	1376.41	61.9278	62.2889	68.945	68.0744	65.4293
	1377.45	61.9587	62.3958	69.3294	68.2292	65.3608
	1378.48	61.9926	62.4228	69.1445	68.1475	65.5455
	1379.48	62.0352	62.3536	69.1549	68.203	65.338
	1380.51	61.8906	62.3768	69.3808	68.1759	65.3803
	1381.54	62.0156	62.2932	69.1392	68.4278	65.4817
	1382.58	62.0945	62.314	69.2708	68.1222	65.5292
	1383.58	61.9158	62.2987	69.4106	68.2947	65.3411
	1384.61	61.9579	62.4729	69.293	68.9842	65.3781
	1385.64	61.9399	62.4447	69.2653	68.3758	65.457
	1386.67	62.0776	62.3495	69.3298	68.4922	65.3025
	1387.67	61.9249	62.3796	69.2537	68.1892	65.3554
	1388.7	62.0751	62.4364	69.2657	68.2074	65.3755
	1389.74	61.864	62.5693	69.1707	68.3542	65.3257
	1390.77	61.9083	62.5522	69.4552	68.439	65.4037
	1391.77	61.908	62.3952	69.507	68.1418	65.4071
	1392.8	61.8688	62.2876	69.3123	68.2258	65.3498
	1393.83	61.8574	62.4695	69.2585	68.1572	65.3803
	1394.87	61.887	62.2925	69.3192	68.1666	65.3473
	1395.87	62.0276	62.4511	69.2162	68.1972	65.321
	1396.9	61.9125	62.3986	69.2854	68.1445	65.3054
	1397.93	61.8541	62.2054	69.2068	68.1728	65.3604
	1398.96	61.8856	62.6178	69.2552	68.2781	65.4081
	1399.96	61.9203	62.2741	69.3598	68.182	65.2391
	1401	62.0023	62.4212	69.1803	68.0951	65.3612
	1402.03	61.939	62.369	69.2429	68.3086	65.2627
	1403.06	62.0156	62.2847	69.2522	68.2465	65.4282
	1404.06	61.9357	62.1313	69.4402	68.3231	65.325
	1405.09	61.8886	62.1984	69.5664	68.3816	65.4387
	1406.12	61.8811	62.2779	69.2678	68.1393	65.463
	1407.12	61.7851	62.2487	69.4014	68.2731	65.3388
	1408.16	62.0307	62.2428	69.4072	68.3013	65.3102
	1409.19	62.0258	62.4468	69.2345	68.1	65.3968
	1410.22	61.9679	62.2817	69.2885	68.1932	65.3391
	1411.25	61.9867	62.0779	69.469	68.2031	65.3426
	1412.25	61.9723	62.376	69.1848	68.3799	65.2053
	1413.29	62.0042	62.2841	69.318	68.2404	65.3292
	1414.32	61.868	62.3194	69.2879	68.1977	65.3179
	1415.35	61.9961	62.3267	69.5296	68.1721	65.303
	1416.35	61.8062	62.2301	69.0895	68.3246	65.313
	1417.38	61.8254	62.3989	69.3849	68.2026	65.3048
	1418.42	61.7766	62.257	69.3819	68.4686	65.4322
	1419.45	62.0231	62.2954	69.4983	68.2016	65.355
	1420.45	61.8096	62.2793	69.3537	68.1263	65.3389
	1421.48	61.8924	62.1958	69.1671	68.1885	65.2625
	1422.51	61.9332	62.4762	69.1949	68.3199	65.2608
	1423.54	61.7933	62.4027	69.242	68.358	65.4432
	1424.54	61.9639	62.3732	69.0402	68.3714	65.2736
	1425.58	61.9319	62.1287	69.264	68.09	65.2206
	1426.61	61.8684	62.1157	69.449	68.0724	65.2504
	1427.64	61.9805	62.2146	69.1634	68.2361	65.3666
	1428.64	61.8938	62.4066	69.3041	68.112	65.2842
	1429.67	61.9549	62.3231	69.1999	68.1783	65.1356
	1430.71	61.8085	62.5166	69.47	68.0232	65.2994
	1431.74	62.0318	62.2256	69.2246	68.0642	65.3578
	1432.74	61.8119	62.1364	69.1152	68.0681	65.3758
	1433.77	61.8276	62.1071	69.4305	68.1515	65.1936
	1434.8	61.8104	62.3079	69.3647	68.0144	65.1066
	1435.83	61.8196	62.2696	69.0953	68.0337	65.149
	1436.83	61.9249	62.2037	69.3826	68.1259	65.2193
	1437.87	61.7485	62.3221	69.334	68.2915	65.195
	1438.9	61.7553	62.205	69.2546	67.8658	65.2524
	1439.93	61.7275	62.4677	69.2727	68.3377	65.234
	1440.93	61.7859	62.236	69.049	68.1736	65.3671
	1441.96	61.8516	62.2595	69.1972	68.3654	65.1942
	1443	61.7593	62.4804	69.1916	68.2643	65.2927
	1444.03	61.8694	62.2264	69.0136	68.2977	65.3724
	1445.03	61.8026	62.1868	69.0514	68.1875	65.3227
	1446.06	61.8804	62.181	69.1178	67.925	65.3565
	1447.09	61.7578	62.0677	69.247	68.2621	65.2017
	1448.13	61.7542	62.2361	69.2512	68.0447	65.2256
	1449.12	61.9107	62.077	69.1443	68.1874	65.1714
	1450.16	61.8195	62.2116	69.3171	68.1721	65.2219
	1451.19	61.8329	62.2446	69.4218	68.2202	65.2874
	1452.22	61.908	62.1989	69.1353	68.1845	65.3001
	1453.22	61.755	62.3437	69.2033	68.1544	65.1238
	1454.25	61.8658	62.4635	69.2072	68.2639	65.2008
	1455.29	61.8372	62.4045	69.1518	68.2857	65.1235
	1456.32	61.8174	62.4781	69.1218	68.0253	65.2371
	1457.32	61.7413	62.2959	69.2491	67.9464	65.371
	1458.35	61.8021	62.1442	69.0996	67.6274	65.1375
	1459.38	61.838	62.5902	69.2252	68.0407	65.0654
	1460.42	61.8429	62.4171	69.4274	68.2153	65.1693
	1461.41	61.8246	62.2388	69.3906	68.1621	65.1385
	1462.45	61.922	62.3319	69.427	68.0636	65.0278
	1463.48	61.8041	62.3887	69.1448	68.1485	65.2459
	1464.51	61.7817	62.3713	69.3064	68.18	65.212
	1465.51	61.7942	62.3044	69.3173	68.1913	65.0562
	1466.54	61.83	62.1367	69.2759	68.409	65.191
	1467.58	61.9384	62.1252	69.4591	68.0389	65.248
	1468.61	61.779	62.0784	69.3638	68.1841	65.1111
	1469.61	61.8295	61.9322	69.3379	68.3951	65.1757
	1470.64	61.8617	62.0594	69.3995	68.2119	65.1741
	1471.67	61.7988	62.1967	69.3986	68.3322	65.1753
	1472.67	61.8364	62.0041	69.3828	68.2632	65.1637
	1473.71	61.789	61.9998	69.2633	68.3688	65.2043
	1474.74	61.8049	62.0959	69.3586	68.1015	65.1896
	1475.77	61.9147	62.1891	69.2711	68.3462	65.1513
	1476.8	61.7739	62.0424	69.4857	68.3877	65.0064
	1477.8	61.8812	62.1397	69.5136	68.3787	65.0999
	1478.84	61.908	62.1226	69.311	68.3198	65.097
	1479.87	61.9106	62.123	69.2328	68.0952	65.1513
	1480.9	61.8421	61.9667	69.3758	68.1111	65.0809
	1481.9	61.8713	62.0581	69.4605	68.3636	65.2147
	1482.93	61.8779	61.9799	69.3405	68.0819	65.213
	1483.96	61.9031	62.0645	69.4954	68.2169	65.0305
	1485	61.848	61.8668	69.2213	68.3668	65.0798
	1486	61.8117	62.0709	69.4541	68.2288	65.073
	1487.03	62.0246	61.9615	69.3286	68.1473	65.2356
	1488.06	61.8977	62.0641	69.2935	68.1566	65.1354
	1489.09	61.8939	62.0123	69.2822	68.1504	65.0507
	1490.09	61.8903	62.0853	69.2794	68.3609	65.1331
	1491.13	61.8704	62.1332	69.2546	68.2841	65.1502
	1492.16	62.0367	62.0106	69.2902	68.3689	65.1382
	1493.19	61.941	62.1497	69.335	68.1745	65.0737
	1494.19	61.8898	62.0688	69.2086	68.3433	65.0971
	1495.22	61.7927	62.0337	69.3578	68.0489	65.0868
	1496.22	61.7491	62.2077	69.2394	68.0882	65.0001
	1497.25	61.8449	62.0577	69.3162	68.1951	65.1677
	1498.29	61.7247	62.0016	69.4023	68.161	65.0768
	1499.32	61.7238	62.0769	69.505	68.2336	64.9999
	1500.35	61.8357	62.0328	69.2413	68.2119	65.2023
	1501.38	61.7471	62.0369	69.4608	68.1329	65.1716
	1502.42	61.7158	62.3054	69.4472	68.2808	65.1188
	1503.42	61.7891	62.0808	69.5881	68.4382	65.0795
	1504.45	61.839	62.1138	69.2398	68.2128	65.0549
	1505.48	61.7043	62.1683	69.5156	68.0916	65.0768
	1506.51	61.8816	62.0089	69.3459	68.6544	65.0632
	1507.51	61.7242	61.885	69.314	67.6872	65.0785
	1508.54	61.9036	61.9781	69.3817	68.4007	65.0922
	1509.58	61.7764	62.0421	69.3675	68.1539	65.0494
	1510.61	61.8541	62.127	69.6019	68.0816	65.0808
	1511.61	61.8899	62.1357	69.4673	67.9197	65.0249
	1512.64	61.7794	61.9344	69.4455	68.0688	65.1237
	1513.67	61.8452	62.0224	69.3189	68.2022	65.116
	1514.71	61.8206	62.2713	69.3028	68.0739	65.0051
	1515.71	61.6876	61.9828	69.4202	68.2404	65.0968
	1516.74	61.8728	62.0402	69.5571	67.969	65.0511
	1517.77	61.9105	61.9864	69.4034	68.1284	64.9833
	1518.8	61.797	61.917	69.5065	68.3604	65.0232
	1519.8	61.7693	62.2704	69.3703	68.0548	65.141
	1520.84	61.8272	61.8304	69.1973	68.1574	65.0472
	1521.87	61.8149	61.7134	69.526	68.236	65.0097
	1522.9	61.7644	61.9353	69.3763	68.0934	65.0971
	1523.9	61.7696	61.9504	69.2956	68.0991	65.0107
	1524.93	61.7166	62.0078	69.7055	68.095	65.0746
	1525.97	61.8543	61.8763	69.4566	68.3333	65.0278
	1527	61.6918	61.918	69.5418	68.1508	64.989
	1528	61.6244	61.8078	69.5203	67.9171	65.0062
	1529.03	61.7693	61.9566	69.3846	68.0963	64.9984
	1530.06	61.7403	62.0347	69.5166	68.305	64.9875
	1531.06	61.7343	61.8435	69.0751	68.226	65.0417
	1532.09	61.734	61.8862	69.1721	68.3026	64.9955
	1533.13	61.6754	61.8005	69.178	68.06	65.0083
	1534.16	61.6653	61.7138	69.2435	68.1263	65.0131
	1535.19	61.6614	61.6939	69.5231	68.1396	64.9955
	1536.19	61.8317	61.9331	69.444	68.2133	64.9475
	1537.22	61.7267	61.8557	69.2186	68.2481	65.0132
	1538.26	61.7831	61.8382	69.4283	67.9841	65.1075
	1539.29	61.8369	61.8994	69.3958	68.177	64.9452
	1540.29	61.8972	61.9114	69.3742	68.1367	65.1011
	1541.32	61.8666	62.0498	69.3773	68.2698	64.9787
	1542.35	61.849	61.7471	69.4358	68.2071	64.9359
	1543.39	61.8597	61.6963	69.6146	68.2767	65.0026
	1544.38	61.8132	61.7916	69.3128	68.2476	64.9932
	1545.42	61.8174	61.8731	69.5108	68.1086	64.9211
	1546.45	61.8603	61.7477	69.619	68.0924	64.8963
	1547.48	61.88	61.9306	69.4105	68.2073	64.9255
	1548.48	61.7858	61.7897	69.5226	68.2556	64.9725
	1549.51	61.7306	61.8827	69.3254	68.0567	65.1271
	1550.55	61.9234	61.8174	69.7242	68.0587	65.0099
	1551.58	61.7824	61.9411	69.5048	68.102	64.9976
	1552.58	61.7049	61.787	69.5436	68.1977	64.9757
	1553.61	61.6917	61.8267	69.3476	68.2662	64.9414
	1554.64	61.6376	61.7814	69.5086	68.2116	64.9834
	1555.68	61.8052	61.8079	69.482	68.2729	65.114
	1556.67	61.6539	61.8899	69.4424	68.231	64.8504
	1557.71	61.6875	61.6423	69.4125	68.1924	65.0031
	1558.74	61.6313	61.8295	69.4617	68.1868	64.9396
	1559.77	61.8167	62.0714	69.454	68.2718	64.9423
	1560.77	61.7315	61.7403	69.4155	68.2671	64.9943
	1561.8	61.7421	62.1023	69.4709	68.0378	64.9888
	1562.84	61.5191	61.9492	69.3281	68.3495	64.886
	1563.87	61.728	61.702	69.4294	68.3475	64.9381
	1564.87	61.7508	61.7199	69.4016	68.3269	64.8439
	1565.9	61.7209	61.8766	69.3011	68.2523	64.978
	1566.93	61.6723	61.954	69.3979	68.2141	64.887
	1567.97	61.6848	61.8079	69.5239	67.969	64.9079
	1568.97	61.753	61.7069	69.4718	68.0592	64.7829
	1570	61.7767	61.7899	69.3195	68.1519	64.9631
	1571.03	61.6047	61.7736	69.3864	68.289	64.9827
	1572.06	61.6889	61.7309	69.4621	68.5169	64.8747
	1573.06	61.8045	61.7352	69.3683	68.2497	64.9196
	1574.1	61.7126	61.8132	69.5272	68.1457	64.8636
	1575.13	61.8305	62.0236	69.3431	68.0301	64.8913
	1576.13	61.6234	62.0449	69.5068	67.9861	64.8945
	1577.16	61.6249	61.853	69.3	67.997	64.9598
	1578.19	61.6758	61.7337	69.404	68.2157	64.9091
	1579.22	61.7115	61.7688	69.4249	68.2609	64.7983
	1580.26	61.8275	61.8853	69.2843	68.1142	64.8707
	1581.26	61.6357	61.7424	69.4015	68.3213	64.7535
	1582.29	61.5902	61.5866	69.3404	68.4322	64.8969
	1583.32	61.7836	61.7187	69.3588	68.2548	64.8451
	1584.35	61.6675	61.91	69.3409	68.299	64.8323
	1585.35	61.7197	62.0076	69.4618	68.2733	64.9615
	1586.39	61.6257	61.8477	69.3446	68.3279	64.8096
	1587.42	61.6649	61.7236	69.302	68.2824	64.8605
	1588.42	61.696	61.8511	69.3683	68.3259	64.7947
	1589.45	61.9284	61.7732	69.3247	68.2528	64.8041
	1590.48	61.7858	61.7567	69.4152	68.3538	64.9837
	1591.51	61.6716	61.8044	69.3749	68.4038	64.8983
	1592.55	61.7474	61.7688	69.1375	68.2705	64.819
	1593.55	61.6276	61.8391	69.5238	68.3692	64.7751
	1594.58	61.9345	61.8702	69.3193	68.2326	64.8485
	1595.61	61.7672	61.9706	69.021	68.2045	64.9569
	1596.64	61.7634	61.8798	69.3746	68.2979	64.77
	1597.64	61.7313	61.7256	69.4202	68.3712	64.8441
	1598.68	61.7392	61.9293	69.4702	68.1286	64.8727
	1599.71	61.6983	61.7212	69.5102	68.2369	64.8358
	1600.74	61.8194	61.8251	69.1977	68.2506	64.8344
	1601.74	61.726	61.7869	69.4171	68.3354	64.7051
	1602.77	61.7875	61.7881	69.3664	68.2673	64.8967
	1603.8	61.633	61.7325	69.1199	68.472	64.9167
	1604.84	61.4689	61.6705	69.2041	68.3951	64.8002
	1605.84	61.551	61.7089	69.2091	68.3035	64.7422
	1606.87	61.7205	61.674	69.1621	68.796	64.669
	1607.9	61.6264	61.7085	69.3789	68.5968	64.7664
	1608.93	61.6635	61.5626	69.1234	68.4318	64.7889
	1609.93	61.6324	61.6299	69.3311	68.2473	64.7449
	1610.97	61.6853	61.6684	69.4059	68.3504	64.7643
	1612	61.6055	61.6653	69.4004	68.3015	64.8046
	1613.03	61.7155	61.6943	69.1911	68.1705	64.8683
	1614.03	61.6633	61.8074	69.5117	68.3171	64.8514
	1615.06	61.6576	61.7902	69.2983	68.2322	64.7899
	1616.1	61.6567	61.8004	68.9749	68.3549	64.6905
	1617.13	61.5821	61.6945	69.5126	68.2462	64.7841
	1618.13	61.6791	61.869	69.4936	68.1899	64.8567
	1619.16	61.6178	61.7707	69.366	68.2126	64.7809
	1620.19	61.5576	61.8874	69.3556	68.1613	64.7481
	1621.23	61.7214	61.6159	69.1656	68.0255	64.7147
	1622.23	61.6626	61.5258	69.2451	68.138	64.8615
	1623.26	61.6219	61.6937	69.35	68.212	64.8052
	1624.29	61.6533	61.6804	69.2516	68.1119	64.7702
	1625.29	61.6771	61.8653	69.2662	68.1063	64.6896
	1626.32	61.6739	61.8075	69.1895	68.0348	64.8002
	1627.35	61.56	61.7654	69.2883	68.1472	64.7798
	1628.39	61.582	61.6671	69.1822	68.2486	64.8659
	1629.42	61.4826	61.7805	69.315	68.0282	64.6853
	1630.42	61.6236	61.8477	69.3685	67.8366	64.7397
	1631.45	61.5416	61.833	69.2823	68.2264	64.7742
	1632.48	61.5318	61.6748	69.3906	68.4154	64.7367
	1633.52	61.5347	61.8295	69.3372	68.2644	64.6403
	1634.51	61.6711	61.7644	69.3187	68.2066	64.758
	1635.55	61.5485	61.7482	69.0519	67.9969	64.6851
	1636.58	61.4285	61.6237	69.2769	67.8628	64.6853
	1637.61	61.38	61.6267	69.2282	68.0724	64.847
	1638.61	61.6247	61.7238	69.3556	68.1184	64.7011
	1639.64	61.5664	61.579	69.301	68.3046	64.855
	1640.68	61.4467	61.6135	69.0605	68.2838	64.7162
	1641.71	61.5888	61.688	69.3183	68.2313	64.6459
	1642.71	61.6189	61.7871	69.321	68.2515	64.8026
	1643.74	61.5396	61.9929	69.3643	68.2798	64.8466
	1644.77	61.5572	61.7232	69.4248	68.2747	64.755
	1645.81	61.6314	61.8271	69.1625	68.2708	64.8346
	1646.81	61.6968	61.7099	69.1608	68.2117	64.6221
	1647.84	61.6904	61.7277	69.4244	68.271	64.6435
	1648.87	61.7657	61.7186	69.3566	68.4153	64.7106
	1649.9	61.5994	61.6947	69.2499	68.5288	64.7335
	1650.9	61.5475	61.7373	69.0321	68.276	64.6383
	1651.93	61.6457	61.8845	68.9079	68.2088	64.7256
	1652.97	61.6318	61.6335	69.3713	68.2897	64.7552
	1654	61.6773	61.5682	69.3564	68.3363	64.5786
	1655	61.6633	61.7117	69.2985	68.4342	64.7351
	1656.03	61.6129	61.8658	69.1097	68.3948	64.5755
	1657.06	61.5958	61.6619	69.3069	68.4103	64.7186
	1658.1	61.5147	61.6941	69.3024	68.471	64.6412
	1659.1	61.7378	61.6245	69.192	68.2457	64.7073
	1660.13	61.5593	61.7438	69.1446	68.3774	64.7757
	1661.16	61.5114	61.6966	69.2446	68.3828	64.6809
	1662.19	61.6023	61.7736	69.0481	68.3102	64.6255
	1663.19	61.6426	61.6925	69.1395	68.2368	64.7205
	1664.22	61.5975	61.1263	69.4005	68.1526	64.6206
	1665.26	61.7067	61.3621	68.9458	68.3298	64.7231
	1666.29	61.6226	61.8291	68.8283	68.1974	64.7101
	1667.29	61.7186	61.6533	69.0497	68.3661	64.7232
	1668.32	61.656	61.5396	69.1589	68.3188	64.6312
	1669.35	61.6396	61.6346	68.9452	68.3979	64.7092
	1670.39	61.7486	61.5587	69.0317	68.3863	64.5343
	1671.39	61.5468	61.5062	69.1756	68.5529	64.4868
	1672.42	61.6827	61.3829	69.2896	68.3922	64.7106
	1673.45	61.7493	61.3056	69.2279	68.3244	64.6609
	1674.48	61.7824	61.3511	68.9997	68.4412	64.6267
	1675.48	61.6684	61.4204	69.0426	68.4621	64.5818
	1676.52	61.6446	61.8088	69.0188	68.4782	64.6263
	1677.55	61.6591	61.813	69.1933	68.1331	64.6971
	1678.58	61.6376	61.8847	69.2217	68.1831	64.6404
	1679.58	61.7538	61.791	69.2034	68.1082	64.6663
	1680.61	61.684	61.7547	69.2206	68.2747	64.5938
	1681.65	61.6879	61.7443	69.3061	68.1212	64.731
	1682.68	61.6058	61.7002	69.1822	68.4305	64.6055
	1683.68	61.7209	61.5769	69.2545	68.158	64.6037
	1684.71	61.8523	61.6595	68.9899	68.3117	64.5512
	1685.74	61.569	61.5557	69.1607	68.3404	64.5581
	1686.77	61.6315	61.8329	69.0927	68.2447	64.6628
	1687.77	61.5873	61.7392	69.2177	68.3145	64.6068
	1688.81	61.5618	61.7613	69.2196	68.2693	64.5915
	1689.84	61.6824	62.0442	69.1952	68.2748	64.6363
	1690.87	61.6347	61.7726	68.9739	68.2207	64.5751
	1691.87	61.5498	61.8948	69.3963	68.1513	64.5978
	1692.9	61.6294	61.9344	69.1463	68.1776	64.7731
	1693.94	61.69	62.1372	69.3424	68.1696	64.7249
	1694.93	61.7125	61.8008	69.2538	68.0887	64.6078
	1695.97	61.7054	61.608	69.3444	68.1422	64.5525
	1697	61.7195	61.8148	69.3018	68.1493	64.6797
	1698.03	61.7415	61.7837	69.3933	68.1729	64.6633
	1699.06	61.7793	61.6286	69.0395	68.1173	64.7574
	1700.06	61.8147	61.7058	69.0607	68.1566	64.6094
	1701.1	61.7659	61.5614	69.2433	68.175	64.71
	1702.13	61.8458	61.8385	69.2036	68.3842	64.6366
	1703.16	61.6603	61.8798	69.3577	68.3899	64.7332
	1704.16	61.8069	61.7859	69.3231	68.3234	64.6726
	1705.19	61.7909	61.8549	69.2374	68.1523	64.6163
	1706.23	61.7204	61.7692	69.3484	68.0282	64.5613
	1707.23	61.7765	61.7927	69.2789	68.0782	64.6595
	1708.26	61.7756	61.8085	69.4789	68.2195	64.5223
	1709.29	61.7306	61.6165	69.1978	68.2002	64.6033
	1710.32	61.7036	61.4855	69.2127	68.1926	64.6241
	1711.36	61.588	61.4881	69.0897	68.1126	64.535
	1712.35	61.5489	61.7753	69.4122	68.182	64.5958
	1713.39	61.5093	61.5418	69.0328	68.2528	64.5296
	1714.42	61.5324	61.3796	69.3126	68.1018	64.5099
	1715.45	61.5324	61.5525	69.4306	68.223	64.5225
	1716.45	61.6355	61.5476	69.3828	68.1174	64.4949
	1717.48	61.5873	61.5717	69.188	68.4545	64.5196
	1718.52	61.6339	61.5922	69.3099	68.2053	64.5714
	1719.55	61.6013	61.4177	69.1514	68.3181	64.5972
	1720.55	61.6036	61.4526	69.1007	68.2829	64.6063
	1721.58	61.6144	61.5716	69.1178	68.0461	64.6333
	1722.61	61.5717	61.6016	69.2068	68.128	64.6171
	1723.65	61.6678	61.5305	69.1862	68.0134	64.5577
	1724.65	61.5776	61.6512	69.2185	68.3193	64.6815
	1725.68	61.6315	61.5044	69.1022	68.2487	64.5858
	1726.71	61.5763	61.5983	68.9384	68.1974	64.5928
	1727.74	61.6073	61.7381	69.2017	68.3392	64.4511
	1728.74	61.5965	61.7033	69.3252	68.1259	64.6163
	1729.77	61.5147	61.8184	69.3138	68.0442	64.5236
	1730.81	61.578	61.6435	69.268	67.9872	64.5149
	1731.84	61.6439	61.7288	69.1685	68.2229	64.4826
	1732.84	61.6121	61.7695	69.2429	68.0535	64.684
	1733.87	61.5512	61.7719	69.2013	67.9699	64.4016
	1734.9	61.4516	61.778	69.2602	67.9305	64.5455
	1735.94	61.6191	61.9048	69.2107	68.0868	64.5057
	1736.94	61.5724	61.8265	69.1352	68.2114	64.5373
	1737.97	61.5309	61.7396	69.1542	68.0975	64.5539
	1739	61.5627	61.6366	69.3142	68.0854	64.4538
	1740.03	61.5805	61.7166	69.2935	68.091	64.5012
	1741.03	61.6547	61.5048	69.1825	68.1386	64.4949
	1742.06	61.6133	61.6218	69.2631	68.0533	64.6536
	1743.1	61.6643	61.5458	69.2066	68.1801	64.5229
	1744.1	61.6166	61.711	69.0946	67.9986	64.5501
	1745.13	61.6567	61.606	69.149	68.1479	64.6316
	1746.16	61.5937	61.6485	69.1287	67.9275	64.5317
	1747.19	61.6912	61.6897	69.3108	68.2619	64.4847
	1748.23	61.6259	61.6936	69.1796	68.1733	64.5311
	1749.23	61.5475	61.7994	69.0855	68.1045	64.5304
	1750.26	61.5487	61.7607	69.2182	68.1713	64.4945
	1751.29	61.5372	61.7071	69.2466	68.2297	64.5547
	1752.29	61.672	61.8616	69.0344	68.3544	64.4068
	1753.32	61.4997	61.4663	69.0782	68.243	64.5681
	1754.35	61.5553	61.5911	69.2324	68.2327	64.5758
	1755.39	61.6386	61.8715	69.1483	68.3503	64.4872
	1756.42	61.5942	61.6233	69.0751	68.3297	64.5302
	1757.42	61.5473	61.5086	69.2861	68.1166	64.5499
	1758.45	61.5702	61.7214	69.2662	68.3561	64.4757
	1759.48	61.5714	61.5484	68.9154	68.1455	64.5592
	1760.52	61.4455	61.6433	69.2996	68.0992	64.4691
	1761.52	61.4704	61.4629	69.1051	68.1879	64.4336
	1762.55	61.592	61.4818	68.9626	67.9643	64.3542
	1763.58	61.4579	61.517	69.2426	68.0449	64.4994
	1764.62	61.5509	61.4146	69.0585	68.1877	64.4321
	1765.61	61.605	61.6697	69.1655	68.0326	64.409
	1766.65	61.5849	61.3317	69.0955	68.1334	64.4063
	1767.65	61.6577	61.4971	69.1209	68.2771	64.4861
	1768.68	61.5052	61.4238	69.0503	68.0832	64.4897
	1769.71	61.499	61.3474	69.2231	68.2296	64.5742
	1770.74	61.6004	61.5799	69.2592	68.0952	64.4616
	1771.78	61.3284	61.5566	69.1039	67.9979	64.6103
	1772.81	61.4162	61.4533	69.1273	68.1768	64.6019
	1773.81	61.5044	61.7943	69.1419	68.1322	64.4464
	1774.84	61.5879	61.5282	69.0027	67.9932	64.4593
	1775.87	61.4864	61.6726	69.1796	67.9456	64.4205
	1776.9	61.5464	61.5768	69.2005	68.2257	64.479
	1777.91	61.5631	61.5321	69.3016	68.2399	64.4346
	1778.94	61.4756	61.5476	69.1364	68.1149	64.505
	1779.97	61.5841	61.6589	69.2459	68.1903	64.5335
	1781	61.4614	61.4861	69.2046	68.2499	64.3245
	1782	61.4338	61.6969	69.0602	68.0181	64.5256
	1783.03	61.6029	61.4471	69.0691	68.1289	64.3899
	1784.07	61.5534	61.4814	69.3609	68.1621	64.3479
	1785.1	61.661	61.3937	69.1656	68.1106	64.4802
	1786.1	61.6708	61.6199	69.1675	67.9523	64.457
	1787.13	61.6845	61.4861	68.951	68.1978	64.4982
	1788.16	61.7114	61.5165	69.1564	68.1962	64.4738
	1789.2	61.5914	61.3048	69.0943	68.1111	64.471
	1790.2	61.6931	61.4826	69.131	68.0865	64.482
	1791.23	61.5883	61.5887	69.1413	68.1992	64.4483
	1792.26	61.6426	61.4583	69.2978	68.0769	64.4428
	1793.29	61.6908	61.452	69.1204	68.0866	64.4251
	1794.29	61.6857	61.5982	69.1616	68.1307	64.4743
	1795.32	61.7003	61.7035	69.1391	68.0861	64.4052
	1796.36	61.5225	61.4622	69.1555	67.9038	64.4381
	1797.39	61.4425	61.6963	69.1976	68.024	64.3914
	1798.39	61.4292	61.5955	69.0553	68.1139	64.535
	1799.42	61.5214	61.4074	69.0487	68.006	64.4693
	1800.45	61.5604	61.6502	69.1992	68.0451	64.4859
	1801.49	61.4667	61.7828	69.3403	68.1094	64.422
	1802.48	61.5789	61.4853	69.2524	67.9338	64.4235
	1803.52	61.5745	61.8396	69.1502	67.8936	64.4777
	1804.55	61.4995	61.5485	68.9911	68.2069	64.3067
	1805.58	61.3869	61.6213	69.0088	68.0293	64.4934
	1806.58	61.5689	61.6257	69.1091	68.177	64.4205
	1807.62	61.5461	61.5622	69.217	67.7734	64.3435
	1808.65	61.5962	61.5265	69.0737	68.179	64.4787
	1809.68	61.4979	61.6678	69.1557	68.0264	64.5658
	1810.68	61.5745	61.5473	69.16	67.9337	64.511
	1811.71	61.5468	61.6945	69.0498	67.8796	64.3939
	1812.74	61.5469	61.5268	68.9845	68.0083	64.3849
	1813.78	61.5674	61.605	69.1588	68.0377	64.3791
	1814.78	61.5906	61.6228	68.9416	67.8989	64.5018
	1815.81	61.4581	61.5186	68.9517	68.0013	64.4357
	1816.84	61.485	61.5955	69.0161	67.8657	64.3959
	1817.87	61.4996	61.4816	69.1607	68.0955	64.3832
	1818.87	61.5371	61.4558	68.9366	68.1074	64.3315
	1819.91	61.4606	61.2189	69.072	68.0185	64.2769
	1820.94	61.4733	61.3372	69.0152	68.1044	64.352
	1821.97	61.6481	61.4249	69.072	68.0563	64.4933
	1822.97	61.6271	61.4771	69.3235	68.127	64.3643
	1824	61.6445	61.2998	69.0985	68.1262	64.369
	1825.03	61.5422	61.4946	69.0832	68.1832	64.4236
	1826.07	61.53	61.3995	69.0824	68.2348	64.3603
	1827.07	61.6339	61.2707	68.9933	68.0538	64.2862
	1828.1	61.5506	61.5074	68.9523	68.1618	64.388
	1829.13	61.57	61.1849	69.0098	68.0007	64.3585
	1830.16	61.6966	61.5283	69.1215	67.8749	64.3961
	1831.16	61.5183	61.3644	68.7936	67.9065	64.4021
	1832.2	61.4765	61.462	69.145	68.2088	64.4427
	1833.23	61.5291	61.3855	69.0761	68.0274	64.2908
	1834.26	61.4815	61.5684	69.1589	67.9879	64.3302
	1835.26	61.5636	61.635	68.9296	68.1177	64.3365
	1836.29	61.5123	61.477	69.1624	68.1773	64.3908
	1837.32	61.4845	61.5307	68.7167	68.2347	64.3847
	1838.36	61.4954	61.44	69.1361	68.2425	64.4116
	1839.36	61.4787	61.4139	69.0478	68.0664	64.3367
	1840.39	61.4947	61.4781	69.2677	68.0146	64.3077
	1841.42	61.4951	61.3463	69.0945	67.965	64.4734
	1842.45	61.4718	61.4337	69.118	68.0969	64.2605
	1843.45	61.5007	61.4072	69.1942	67.8598	64.3453
	1844.49	61.4299	61.3308	69.3716	67.9319	64.3251
	1845.52	61.4891	61.4208	68.9608	68.0492	64.2926
	1846.55	61.4688	61.1386	68.9736	68.3058	64.3506
	1847.55	61.4183	61.3956	69.1716	67.9141	64.4182
	1848.58	61.3484	61.2847	68.9061	68.1502	64.2968
	1849.62	61.6061	61.4812	69.1719	68.0603	64.4157
	1850.65	61.4658	61.5103	69.0397	67.8947	64.3491
	1851.65	61.5318	61.4726	69.2373	67.9435	64.3712
	1852.68	61.5226	61.3675	69.0795	68.2097	64.3279
	1853.71	61.4788	61.4921	69.1525	67.8998	64.3515
	1854.75	61.6251	61.5394	69.0255	67.9828	64.3061
	1855.74	61.4774	61.4703	68.9495	67.9387	64.2888
	1856.78	61.5039	61.5429	69.0938	68.1773	64.3964
	1857.81	61.6735	61.3901	69.0352	67.7965	64.3419
	1858.84	61.5458	61.3592	68.9419	67.8535	64.3649
	1859.84	61.5278	61.3887	68.9707	68.0039	64.2682
	1860.87	61.5846	61.3332	68.9844	67.9932	64.278
	1861.91	61.4211	61.3331	69.1598	67.9009	64.2155
	1862.94	61.4559	61.3751	69.0451	67.8811	64.3279
	1863.94	61.4973	61.5171	69.0251	68.1395	64.318
	1864.97	61.538	61.3904	68.9314	68.1184	64.3317
	1866	61.3907	61.7016	69.036	67.9335	64.2985
	1867.03	61.4258	61.5179	69.1111	68.2696	64.3323
	1868.04	61.6318	61.4193	69.2683	68.0375	64.3544
	1869.07	61.4184	61.208	69.0642	67.9689	64.3956
	1870.1	61.5903	61.244	69.2607	68.0281	64.2764
	1871.13	61.5296	61.1694	68.985	68.0223	64.2629
	1872.13	61.5959	61.3864	69.0861	68.1667	64.4115
	1873.16	61.5671	61.292	69.0812	68.1528	64.2149
	1874.2	61.6248	61.0602	68.8533	67.9737	64.2313
	1875.23	61.5515	61.0079	68.9232	68.2129	64.3197
	1876.23	61.5274	61.2138	69.1432	68.0779	64.3143
	1877.26	61.6438	61.3162	69.009	67.9217	64.3252
	1878.29	61.6263	61.4367	69.2967	68.0702	64.2342
	1879.29	61.5217	61.2955	68.976	68.0522	64.2496
	1880.33	61.6142	61.4856	69.0223	67.8899	64.3043
	1881.36	61.5871	61.3332	69.061	67.9814	64.3925
	1882.39	61.5611	61.4966	68.9021	68.0838	64.2947
	1883.42	61.6894	61.4782	69.1398	67.9852	64.1864
	1884.45	61.5271	61.3335	69.0418	67.9867	64.3051
	1885.49	61.5201	61.3754	69.2347	67.9802	64.2358
	1886.52	61.4331	61.3689	69.1831	68.0382	64.3073
	1887.55	61.6089	61.3375	69.0237	68.0433	64.2267
	1888.59	61.5855	61.3681	69.2024	68.2261	64.3296
	1889.62	61.5815	61.2668	69.2492	67.8585	64.2866
	1890.62	61.5587	61.2879	69.2077	67.8986	64.3086
	1891.65	61.4856	61.1617	68.9313	68.0089	64.2341
	1892.65	61.6454	61.2529	69.2601	67.878	64.2766
	1893.68	61.4548	61.3069	69.2398	67.9857	64.2427
	1894.71	61.5406	61.295	69.0347	68.1733	64.2773
	1895.75	61.6466	61.2191	69.1543	67.9081	64.1745
	1896.78	61.5158	61.2951	69.2497	67.9267	64.23
	1897.81	61.4878	61.2739	69.139	67.9258	64.2942
	1898.84	61.4499	61.3276	69.0533	67.9847	64.2597
	1899.84	61.4808	61.4223	68.9397	67.9342	64.283
	1900.88	61.5242	61.304	69.0546	68.2261	64.2672
	1901.91	61.4645	61.3566	69.0456	67.9989	64.3638
	1902.94	61.3937	61.2321	69.076	67.9588	64.1914
	1903.94	61.535	61.3788	69.0694	68.0671	64.2055
	1904.97	61.4309	61.4074	69.1804	68.0897	64.3005
	1906.01	61.3331	61.5285	69.0948	67.8911	64.3358
	1907.04	61.5271	61.5394	68.8905	68.1731	64.302
	1908.04	61.4494	61.5238	69.0105	67.8349	64.2253
	1909.07	61.454	61.2856	69.1325	68.1879	64.2695
	1910.1	61.4239	61.3124	68.8627	67.953	64.2761
	1911.14	61.396	61.4626	68.7902	67.9173	64.2311
	1912.13	61.409	61.3489	69.059	67.8719	64.2283
	1913.17	61.4625	61.3834	68.9975	67.8591	64.2494
	1914.2	61.6096	61.3951	69.0083	67.8562	64.3424
	1915.2	61.5062	61.3938	68.9848	68.1194	64.1744
	1916.23	61.3877	61.466	69.1358	68.1452	64.219
	1917.26	61.3905	61.2469	68.9864	67.8529	64.3068
	1918.3	61.4226	61.2995	68.8914	68.0586	64.2986
	1919.29	61.5112	61.3702	69.0949	68.089	64.2272
	1920.33	61.4537	61.3957	68.8784	68.0896	64.2102
	1921.36	61.556	61.3023	68.9448	67.939	64.1972
	1922.39	61.4874	61.2774	69.0468	67.9163	64.1441
	1923.42	61.5716	61.2416	69.1411	67.9469	64.1794
	1924.43	61.5221	61.3871	68.832	68.0097	64.1967
	1925.46	61.5162	61.2722	68.9094	68.1577	64.2734
	1926.49	61.5189	61.1997	68.7014	67.8531	64.221
	1927.52	61.4979	61.2955	68.8694	68.0462	64.1536
	1928.52	61.5201	61.4418	68.7589	68.0257	64.2068
	1929.55	61.5195	61.2858	68.8879	67.9941	64.1822
	1930.59	61.5209	61.3258	68.824	68.054	64.3227
	1931.62	61.5112	61.2437	68.9347	68.0904	64.3306
	1932.62	61.4703	61.1362	68.8991	68.0088	64.0809
	1933.65	61.5791	61.207	68.987	68.0088	64.3589
	1934.68	61.4299	61.2861	68.833	68.1007	64.134
	1935.72	61.4841	61.2408	68.8308	68.085	64.1486
	1936.71	61.5181	61.0968	68.9169	68.2928	64.2132
	1937.75	61.4301	61.2292	68.6583	68.0993	64.1433
	1938.78	61.417	61.0331	68.8604	68.0743	64.2432
	1939.81	61.5429	60.9584	69.0286	68.0661	64.1522
	1940.81	61.5008	61.2372	68.7528	68.1342	64.2117
	1941.84	61.6166	61.1426	68.8624	67.9607	64.2112
	1942.88	61.5308	60.9468	68.7894	68.1822	64.2707
	1943.88	61.6186	61.2589	68.9545	68.2047	64.1807
	1944.91	61.6351	61.1604	68.8456	68.1351	64.2451
	1945.94	61.6435	61.1363	68.9265	68.0717	64.0948
	1946.97	61.6662	61.0829	68.8653	68.0015	64.1592
	1947.97	61.5607	61.1018	68.9612	68.2995	64.1449
	1949.01	61.6287	61.1973	68.4583	68.3349	64.1188
	1950.04	61.5011	61.2891	68.7166	68.1613	64.2997
	1951.07	61.4806	61.2728	68.6342	68.0661	64.1783
	1952.07	61.466	61.2294	68.7454	68.0049	64.1961
	1953.1	61.4778	61.0632	69.0096	67.9415	64.2052
	1954.14	61.424	61.2381	68.9539	67.91	64.1855
	1955.17	61.3286	61.0872	68.9983	67.9645	64.1667
	1956.2	61.4034	61.185	68.7971	68.0506	64.0475
	1957.2	61.4466	61.0933	69.0633	67.9435	64.2704
	1958.23	61.4546	61.0795	68.8949	68.1349	64.1292
	1959.27	61.4292	61.3242	68.9758	67.8523	64.0644
	1960.3	61.4346	61.247	68.8528	67.8096	64.0388
	1961.33	61.4677	61.1833	68.8414	67.8924	64.1801
	1962.36	61.3563	61.2183	68.9607	67.9002	64.1334
	1963.4	61.4616	61.2768	69.0082	68.2397	64.0948
	1964.39	61.5159	61.2133	68.6584	68.1505	64.1997
	1965.43	61.3864	61.1184	68.9485	67.9656	64.1654
	1966.46	61.3934	61.1313	69.0364	68.071	64.0023
	1967.49	61.4573	61.0698	69.0785	68.1342	64.0518
	1968.52	61.3953	61.199	68.57	68.1517	64.1447
	1969.56	61.3926	61.2488	68.9127	68.091	64.1115
	1970.59	61.3475	61.0751	69.1102	67.9475	64.1121
	1971.62	61.4156	61.1313	68.9663	68.02	64.1203
	1972.62	61.4044	61.157	69.116	67.8738	64.1792
	1973.62	61.3548	61.1572	69.1271	67.8371	64.181
	1974.65	61.5117	61.0834	68.9747	67.9803	64.121
	1975.68	61.4199	60.9486	69.1799	67.7347	64.044
	1976.72	61.3824	60.9941	69.0102	67.7673	64.0501
	1977.75	61.3858	61.1522	69.0917	67.8744	64.1312
	1978.78	61.3656	61.168	68.8987	67.8115	64.0082
	1979.82	61.4932	61.1328	68.8897	68.0073	64.0668
	1980.85	61.4849	61.219	68.7852	67.8312	64.1009
	1981.88	61.3722	61.3711	68.7262	67.9161	64.0043
	1982.88	61.4303	61.3351	68.8914	67.9051	64.091
	1983.91	61.5534	61.3175	69.032	67.9031	64.2203
	1984.94	61.371	61.1787	68.8672	67.9001	64.1993
	1985.94	61.5278	61.1344	68.996	67.9734	64.1844
	1986.98	61.427	61.4078	68.9882	68.1196	64.0894
	1987.98	61.354	61.417	68.7602	67.8945	64.117
	1988.98	61.5711	61.1556	68.8904	68.2658	64.1844
	1990.01	61.4416	61.0924	69.1973	68.0313	64.1348
	1991.04	61.3717	61.2445	68.9229	67.9921	64.0489
	1992.04	61.5093	60.9866	68.9379	67.8226	64.1217
	1993.07	61.3742	61.0755	68.8828	67.9143	64.1701
	1994.1	61.446	61.2266	68.7548	68.1879	63.9958
	1995.1	61.3682	61.2531	68.8134	68.0499	64.1223
	1996.14	61.3988	61.2937	68.9867	67.9052	64.0436
	1997.17	61.3998	61.0675	68.8016	67.9984	64.1484
	1998.2	61.4545	61.1086	68.9848	68.0491	64.0019
	1999.2	61.4016	61.3234	68.9279	67.9982	63.9763
	2000.23	61.4297	61.153	68.9516	67.9369	63.9734
	2001.27	61.341	61.3132	68.9655	68.1479	64.1183
	2002.27	61.3698	61.2491	69.2306	68.2988	64.0567
	2003.3	61.4502	61.4678	68.8522	68.1673	64.0895
	2004.33	61.4369	61.1492	68.8822	68.1266	64.0882
	2005.33	61.4329	61.1395	68.9708	68.3034	64.1209
	2006.36	61.396	61.2926	68.8577	68.0294	64.0709
	2007.39	61.3843	61.4439	69.0545	67.9836	64.1394
	2008.43	61.4849	61.2743	68.8201	68.2416	64.1166
	2009.46	61.4127	61.0843	68.9105	68.3644	64.0633
	2010.49	61.4344	61.1334	68.8138	68.2326	64.1273
	2011.52	61.5049	61.3305	68.7449	68.1198	63.9197
	2012.56	61.497	61.1973	68.6992	67.9204	63.9785
	2013.59	61.3279	61.2633	68.8275	68.0129	63.996
	2014.59	61.4399	61.1489	68.9762	67.931	64.1243
	2015.62	61.3491	61.1612	68.7001	67.8511	64.1214
	2016.65	61.4287	61.0669	68.8484	67.9542	64.0223
	2017.65	61.5441	61.0932	69.074	68.0477	64.0247
	2018.69	61.4642	61.2948	68.6729	68.0213	64.1026
	2019.72	61.4717	61.1186	68.6751	67.9721	64.0876
	2020.75	61.413	61.1691	68.8874	67.9907	64.0464
	2021.78	61.3996	61.2246	68.6437	67.9103	64.0499
	2022.78	61.3808	61.0902	68.8224	68.061	64.0072
	2023.82	61.4995	61.1884	68.827	68.0852	64.0168
	2024.85	61.455	61.1906	68.8866	68.0799	63.9863
	2025.88	61.3946	61.1905	68.8234	68.0564	64.084
	2026.91	61.2888	61.1766	69.0122	68.103	64.0625
	2027.95	61.3262	61.278	68.7843	68.0569	64.0071
	2028.98	61.4733	61.0538	69.0503	67.7699	63.875
	2030.01	61.4526	61.2596	68.9506	67.9683	64.0884
	2031.04	61.4053	60.9997	68.8362	67.879	64.0476
	2032.07	61.4347	61.0565	69.0326	67.9779	64.0522
	2033.11	61.4419	61.3145	69.0001	67.9856	64.0608
	2034.14	61.4478	61.261	68.9022	67.9498	64.1101
	2035.14	61.3051	61.2688	68.8588	67.9502	63.9107
	2036.14	61.3324	61.1795	68.8801	67.9498	64.0195
	2037.17	61.5447	61.0282	68.8433	67.8719	63.9858
	2038.2	61.4252	61.1142	68.8956	67.9918	64.0903
	2039.24	61.4604	61.1956	68.7413	67.8128	63.9855
	2040.27	61.3922	61.243	68.8955	67.9052	64.0013
	2041.3	61.4558	61.0415	68.8697	67.9866	64.0438
	2042.33	61.4996	61.1129	68.7437	67.9903	64.0245
	2043.37	61.4722	61.0878	68.8185	67.9428	64.0806
	2044.4	61.495	61.1954	68.8206	68.1406	64.0645
	2045.43	61.4521	60.8745	68.9024	68.1537	63.9818
	2046.46	61.4434	60.926	68.8747	68.0308	64.0985
	2047.46	61.4323	61.06	68.8339	67.999	64.0519
[truncated: 2,785 more rows]
